# Supplementary material for: Bis(triphenyl­phosphine-κP)(tropolonato-κ2 O,O′)silver(I) dichloro­methane solvate
Source: Acta Crystallogr Sect E Struct Rep Online. 2009 Jan 28;65(Pt 2):m233. doi: 10.1107/S1600536809002785 (PMC2968127; doi:10.1107/S1600536809002785)
Supplement: Supplementary file 2 [file e-65-0m233-Isup2.hkl]

#
# h,k,l, Fc-squared, Fo-squared, sigma(Fo-squared) and status flag
#
data_I
_shelx_title ' 7GGS9_tx in P-1'
_shelx_refln_list_code          4
_shelx_F_calc_maximum      265.92
_exptl_crystal_F_000       856.00
_reflns_d_resolution_high  0.7828
 
loop_
 _symmetry_equiv_pos_as_xyz
 'x, y, z'
 '-x, -y, -z'
 
_cell_length_a    12.0175
_cell_length_b    12.9925
_cell_length_c    13.8394
_cell_angle_alpha 100.487
_cell_angle_beta   93.760
_cell_angle_gamma 116.809
 
_shelx_F_squared_multiplier     1.000
 
loop_
 _refln_index_h
 _refln_index_k
 _refln_index_l
 _refln_F_squared_calc
 _refln_F_squared_meas
 _refln_F_squared_sigma
 _refln_observed_status
   2   0   0     5112.07     5240.36     63.51 o
   3   0   0    11941.20    12693.63    157.31 o
   4   0   0       13.67       -4.70      7.24 o
   5   0   0     1190.14     1275.07     32.93 o
   6   0   0     1107.91     1121.34     36.04 o
   7   0   0     1375.80     1426.75     51.24 o
   8   0   0     3113.92     3262.84     72.33 o
   9   0   0     2221.29     2187.82     69.35 o
  10   0   0     1393.70     1432.89     65.57 o
  11   0   0      192.67      155.35     32.55 o
  12   0   0      293.67      333.84     60.23 o
  13   0   0      394.52      325.90     80.84 o
 -13   1   0       26.27       30.17     35.74 o
 -12   1   0      241.35      190.53    154.00 o
 -11   1   0      402.87      358.08     56.59 o
 -10   1   0      170.34      116.70     28.74 o
  -9   1   0      110.21      153.98     20.57 o
  -8   1   0      356.65      380.56     23.83 o
  -7   1   0     3494.04     3462.44     65.02 o
  -6   1   0      574.97      608.01     27.90 o
  -5   1   0     4068.07     3850.98     63.01 o
  -4   1   0      770.21      759.34     28.81 o
  -3   1   0    11441.12    11413.59    141.83 o
  -2   1   0       35.73       54.63      5.26 o
   0   1   0      225.82      107.71     13.00 o
   1   1   0     9244.47     9662.10    106.37 o
   2   1   0     8131.67     8503.49     91.66 o
   3   1   0     8413.43     8740.77    100.90 o
   4   1   0       34.47       48.47     11.71 o
   5   1   0     4648.52     4545.89    107.78 o
   6   1   0     1705.39     1654.90     53.15 o
   7   1   0     2449.35     2423.01     70.77 o
   8   1   0     1487.02     1482.16     62.86 o
   9   1   0     1936.78     2038.14     75.68 o
  10   1   0       44.37       77.13     26.27 o
  11   1   0     2344.82     2262.63    138.03 o
  12   1   0      903.48      878.24    121.22 o
  13   1   0        8.39       36.37     50.53 o
 -14   2   0     1539.31     1560.78    153.57 o
 -13   2   0       55.63       19.33     42.57 o
 -12   2   0      573.83      717.29     64.49 o
 -11   2   0      680.02      671.42     54.21 o
 -10   2   0      472.73      508.89     38.28 o
  -9   2   0      183.79      199.98     19.95 o
  -8   2   0     5617.69     5615.83    102.08 o
  -7   2   0       32.94       16.15      8.80 o
  -6   2   0     3071.87     2953.68     63.75 o
  -5   2   0        1.78        5.91      8.65 o
  -4   2   0     3023.92     2962.12     48.66 o
  -3   2   0     1004.54     1055.16     18.24 o
  -2   2   0        5.81        5.29      2.74 o
  -1   2   0     5258.98     5547.93     56.20 o
   0   2   0       47.14       56.96      4.92 o
   1   2   0     2827.45     2930.02     42.70 o
   2   2   0     9056.06     9460.58    108.33 o
   3   2   0     1331.42     1554.29     26.87 o
   4   2   0    12661.04    13104.26    213.49 o
   5   2   0     1138.91     1212.40     43.86 o
   6   2   0     1696.99     1763.99     84.49 o
   7   2   0     1776.10     1779.33     61.66 o
   8   2   0     1958.99     1865.43     66.99 o
   9   2   0      551.55      672.68     61.08 o
  10   2   0     2634.30     2563.54    105.07 o
  11   2   0      984.03      790.39    112.09 o
  12   2   0      556.43      553.73    105.52 o
 -14   3   0      112.93      118.66     44.51 o
 -13   3   0     2821.98     3067.61    149.37 o
 -12   3   0        5.83       -8.48     21.55 o
 -11   3   0     1012.99      988.20     63.98 o
 -10   3   0        0.71        5.78     14.98 o
  -9   3   0      581.08      602.05     28.49 o
  -8   3   0     4071.45     4040.85    105.36 o
  -7   3   0     3950.18     4039.19     71.87 o
  -6   3   0      381.84      372.50     16.64 o
  -5   3   0     3225.71     2947.62     50.27 o
  -4   3   0     1306.65     1406.26     28.91 o
  -3   3   0      771.73      846.87     19.60 o
  -2   3   0      248.23      279.52      8.15 o
  -1   3   0       78.99       79.79      9.20 o
   0   3   0      187.92      202.21      8.71 o
   1   3   0     2847.94     2832.17     47.46 o
   2   3   0     7995.27     8083.81    109.24 o
   3   3   0     5914.48     6060.35    114.41 o
   4   3   0     1729.26     1695.24     42.75 o
   5   3   0     3428.28     3411.96    101.51 o
   6   3   0        1.32        4.11     13.60 o
   7   3   0      940.57      978.85     63.89 o
   8   3   0      384.30      330.07     32.85 o
   9   3   0      249.34      201.80     37.36 o
  10   3   0     1092.67      989.20    199.35 o
  11   3   0      969.54      772.94    121.58 o
 -14   4   0     1543.38     1499.06    109.60 o
 -13   4   0       74.17       87.64     32.58 o
 -12   4   0     1605.67     1798.18     94.15 o
 -11   4   0     1171.19     1179.73     69.77 o
 -10   4   0     3495.33     3479.21     94.60 o
  -9   4   0     1307.64     1310.49     39.81 o
  -8   4   0     4562.98     4610.45     78.66 o
  -7   4   0     1168.99     1172.88     31.33 o
  -6   4   0      273.74      242.16     14.00 o
  -5   4   0     2484.01     2614.67     46.87 o
  -4   4   0       45.06       39.06      7.25 o
  -3   4   0     7135.37     7346.00     84.46 o
  -2   4   0    12260.11    12738.26    138.64 o
  -1   4   0     2002.99     2024.29     28.05 o
   0   4   0      622.14      657.26     21.84 o
   1   4   0     1671.44     1493.72     35.81 o
   2   4   0     3272.44     3166.25     58.92 o
   3   4   0     5938.41     6073.19    100.12 o
   4   4   0     1858.40     1694.34     56.92 o
   5   4   0       56.16       60.70     16.85 o
   6   4   0      322.05      300.80     30.20 o
   7   4   0      241.71      235.75     30.12 o
   8   4   0       38.46       31.49     24.39 o
   9   4   0      402.86      460.28     62.22 o
  10   4   0       91.59       85.06     37.28 o
  11   4   0      842.51      933.95    134.87 o
 -15   5   0      981.79     1114.40    105.41 o
 -14   5   0      109.57       27.95     35.20 o
 -13   5   0     3772.97     3784.14    138.55 o
 -12   5   0        4.56       19.88     21.53 o
 -11   5   0     3645.19     3457.18     97.36 o
 -10   5   0       64.44       51.39     17.19 o
  -9   5   0       35.41       30.92     10.81 o
  -8   5   0      234.39      210.10     15.86 o
  -7   5   0     2381.51     2590.97     50.03 o
  -6   5   0    11044.24    10966.01    154.10 o
  -5   5   0     1370.01     1388.84     28.46 o
  -4   5   0    21487.82    21861.73    259.53 o
  -3   5   0    14905.04    15258.77    182.34 o
  -2   5   0     3596.10     3495.33     49.62 o
  -1   5   0     4324.87     4437.63     55.52 o
   0   5   0     3393.24     3448.23     57.11 o
   1   5   0      243.95      247.45     15.22 o
   2   5   0     1667.01     1481.30     34.90 o
   3   5   0      289.35      313.91     21.11 o
   4   5   0      345.26      338.08     36.22 o
   5   5   0        0.89       -1.53     12.65 o
   6   5   0     1755.23     1823.95     69.04 o
   7   5   0      102.33      108.08     25.21 o
   8   5   0       49.08       22.02     28.06 o
   9   5   0        5.64       26.33     34.21 o
  10   5   0      281.90      297.05     81.93 o
 -15   6   0       38.79       41.76     36.73 o
 -14   6   0       21.76       -2.73     27.80 o
 -13   6   0       76.04       67.66     27.84 o
 -12   6   0     1246.33     1267.09     71.96 o
 -11   6   0      289.06      272.53     29.11 o
 -10   6   0     1996.34     1939.64     63.68 o
  -9   6   0       41.46       39.16     11.39 o
  -8   6   0      769.59      752.11     28.74 o
  -7   6   0     1119.42     1098.50     30.36 o
  -6   6   0      831.08      775.44     22.51 o
  -5   6   0    12865.54    13346.59    175.33 o
  -4   6   0     2843.47     2755.73     45.92 o
  -3   6   0     3007.57     2876.52     51.32 o
  -2   6   0     3887.39     4049.72     61.68 o
  -1   6   0     1862.49     1769.09     35.42 o
   0   6   0      608.71      640.65     21.03 o
   1   6   0     8766.81     9050.62    140.16 o
   2   6   0       23.47       21.09      9.78 o
   3   6   0     4131.90     3891.54     77.71 o
   4   6   0     1646.07     1587.37     51.10 o
   5   6   0     2433.41     2426.93    100.76 o
   6   6   0      537.02      569.21     74.08 o
   7   6   0      680.40      723.63     57.39 o
   8   6   0        8.00       -6.43     41.55 o
   9   6   0      276.50      264.56     80.47 o
 -15   7   0      220.67      216.95     70.54 o
 -14   7   0        4.39       31.39     26.85 o
 -13   7   0       24.01      -17.15     20.05 o
 -12   7   0      415.07      423.07     46.06 o
 -11   7   0     1074.54     1112.58     50.15 o
 -10   7   0      319.18      323.24     34.79 o
  -9   7   0     2736.44     2901.10     59.09 o
  -8   7   0       37.07       38.63     10.42 o
  -7   7   0      598.42      691.65     29.32 o
  -6   7   0     1261.79     1186.82     31.03 o
  -5   7   0       48.37       51.36     10.09 o
  -4   7   0     2602.91     2549.62     48.62 o
  -3   7   0      979.87      948.39     27.12 o
  -2   7   0     1520.59     1402.40     34.43 o
  -1   7   0     1263.48     1129.49     29.21 o
   0   7   0     5586.13     5781.46     80.23 o
   1   7   0      387.94      392.92     21.89 o
   2   7   0     1329.48     1335.41     48.02 o
   3   7   0        3.51       11.39     11.91 o
   4   7   0     8445.03     8517.87    189.15 o
   5   7   0        3.22      -13.29     18.16 o
   6   7   0     5012.17     4840.60    148.85 o
   7   7   0        0.46       -0.71     27.61 o
   8   7   0      469.00      299.44     58.82 o
   9   7   0       39.80       43.74     39.65 o
 -15   8   0       24.86       31.80     32.64 o
 -14   8   0       13.78       11.56     24.43 o
 -13   8   0      893.14     1063.62     74.34 o
 -12   8   0       46.97       34.47     23.02 o
 -11   8   0     2124.43     2130.07     87.88 o
 -10   8   0     1154.45     1094.19     48.64 o
  -9   8   0     1287.98     1283.60     42.64 o
  -8   8   0     1639.03     1629.78     47.20 o
  -7   8   0       29.12       33.76     10.95 o
  -6   8   0      417.32      441.87     21.87 o
  -5   8   0      198.32      200.87     22.96 o
  -4   8   0      407.19      427.61     23.00 o
  -3   8   0     2304.89     2356.90     51.60 o
  -2   8   0      139.72      129.51     15.06 o
  -1   8   0     5666.78     5806.26     88.84 o
   0   8   0      117.60      129.94     14.31 o
   1   8   0     7168.38     7328.99    125.67 o
   2   8   0       59.94       51.62     19.94 o
   3   8   0     4911.84     5057.73    124.58 o
   4   8   0      744.67      751.23     43.91 o
   5   8   0     4748.61     4654.68    249.51 o
   6   8   0       91.83       77.64     33.73 o
   7   8   0     1842.50     1913.50    120.31 o
   8   8   0        1.41       19.20     33.95 o
 -15   9   0        4.60       30.31     29.86 o
 -14   9   0     1397.73     1618.68     89.58 o
 -13   9   0      206.34      169.16     34.03 o
 -12   9   0     1635.96     1753.05     83.91 o
 -11   9   0      303.75      329.29     39.83 o
 -10   9   0     1221.80     1258.80     52.72 o
  -9   9   0     1322.50     1245.34     58.61 o
  -8   9   0      667.96      670.16     31.16 o
  -7   9   0      777.21      811.65     34.79 o
  -6   9   0       72.93       75.11     13.98 o
  -5   9   0      876.47      905.83     33.46 o
  -4   9   0     2400.81     2363.27     60.60 o
  -3   9   0      219.31      237.37     22.71 o
  -2   9   0     4977.09     4945.88     91.35 o
  -1   9   0      174.02      152.08     19.74 o
   0   9   0     3153.33     3305.60     72.68 o
   1   9   0     1321.11     1229.35     50.60 o
   2   9   0      207.19      219.51     27.74 o
   3   9   0      245.81      288.86     31.54 o
   4   9   0       19.48       16.21     21.94 o
   5   9   0      145.68      168.63     34.82 o
   6   9   0      939.24      957.49     90.09 o
   7   9   0      241.54      223.69     52.51 o
 -15  10   0     1751.93     1703.49    113.89 o
 -14  10   0      189.05      275.05     44.55 o
 -13  10   0      659.25      655.70     58.40 o
 -12  10   0        3.25       16.57     20.26 o
 -11  10   0     1265.41     1290.44     69.71 o
 -10  10   0      461.17      484.30     75.11 o
  -9  10   0     1510.96     1624.42     61.09 o
  -8  10   0      716.52      773.82     42.79 o
  -7  10   0    18602.63    18317.63    288.05 o
  -6  10   0       10.46        9.46     14.55 o
  -5  10   0     1286.17     1259.11     44.92 o
  -4  10   0        9.02        6.61     12.80 o
  -3  10   0        2.68       10.76     14.17 o
  -2  10   0     3172.56     3016.05     75.26 o
  -1  10   0      807.06      796.50     39.86 o
   0  10   0        1.42      -11.58     13.78 o
   1  10   0      978.94      966.76     51.83 o
   2  10   0      221.17      280.85     32.96 o
   3  10   0      587.69      640.53     74.31 o
   4  10   0      187.20      192.20     60.27 o
   5  10   0        9.30       31.09     33.39 o
   6  10   0      184.31      159.68     48.54 o
 -14  11   0     1609.10     1621.55     91.70 o
 -13  11   0        5.81       16.17     22.06 o
 -12  11   0     1361.20     1223.28     74.28 o
 -11  11   0        0.07       24.91     22.92 o
 -10  11   0     2224.53     2263.80     94.44 o
  -9  11   0       21.16       17.61     18.37 o
  -8  11   0     2935.77     2988.22     82.78 o
  -7  11   0      208.56      217.47     26.30 o
  -6  11   0     2916.02     2912.76     81.49 o
  -5  11   0     2016.25     2077.92     61.18 o
  -4  11   0      694.81      671.25     37.20 o
  -3  11   0      683.08      697.38     38.06 o
  -2  11   0      281.45      308.12     31.05 o
  -1  11   0      312.57      317.85     33.97 o
   0  11   0      733.94      670.05     70.57 o
   1  11   0      676.08      789.75     50.40 o
   2  11   0      836.66      861.39     53.13 o
   3  11   0       60.39       52.05     28.23 o
   4  11   0      200.32      136.70     35.54 o
   5  11   0      315.67      221.06     56.47 o
 -14  12   0       71.59       84.01     36.11 o
 -13  12   0      337.14      336.93     47.76 o
 -12  12   0        5.28       12.37     28.29 o
 -11  12   0     2107.59     2083.19     95.56 o
 -10  12   0      412.03      477.07     55.43 o
  -9  12   0     2125.13     2249.79     96.65 o
  -8  12   0        8.89        2.02     16.95 o
  -7  12   0     3587.56     3572.95     95.99 o
  -6  12   0      560.28      588.21     40.85 o
  -5  12   0      439.19      501.30     38.05 o
  -4  12   0      348.29      405.35     38.45 o
  -3  12   0     1497.98     1581.99     68.24 o
  -2  12   0     2136.65     2042.28     80.35 o
  -1  12   0      526.84      505.50     43.62 o
   0  12   0     2491.23     2541.45    110.05 o
   1  12   0     1538.17     1620.22    117.90 o
   2  12   0      735.41      802.08     67.21 o
   3  12   0      681.94      853.13     83.25 o
 -13  13   0      101.24       64.30     35.39 o
 -12  13   0     1057.84     1035.88     74.70 o
 -11  13   0       28.65       44.27     37.25 o
 -10  13   0      144.45      213.10     40.31 o
  -9  13   0      348.52      411.54     49.31 o
  -8  13   0     1488.65     1520.25     99.45 o
  -7  13   0       10.73       -2.62     17.55 o
  -6  13   0     2378.07     2315.68     84.21 o
  -5  13   0      362.29      370.12     39.52 o
  -4  13   0      608.92      536.50     46.13 o
  -3  13   0      939.87     1049.32     66.41 o
  -2  13   0      727.77      665.44     56.71 o
  -1  13   0     1564.77     1493.62     80.78 o
   0  13   0      684.53      697.90     59.26 o
   1  13   0     1198.08     1376.94    140.60 o
   2  13   0      370.66      340.17     59.80 o
 -13  14   0      205.68      174.65     62.62 o
 -12  14   0       30.15       31.31     32.85 o
 -11  14   0       97.07      129.96     40.67 o
 -10  14   0      306.64      330.13     55.94 o
  -9  14   0       21.12       13.50     27.06 o
  -8  14   0      253.50      348.11     56.56 o
  -7  14   0     1042.96      994.99     76.13 o
  -6  14   0      186.15      222.77     37.21 o
  -5  14   0     1254.65     1370.07     77.69 o
  -4  14   0      672.78      740.14     93.63 o
  -3  14   0      236.56      463.81     85.72 o
  -2  14   0        8.35       16.84     26.03 o
  -1  14   0      214.53      271.54     42.36 o
   0  14   0      613.52      629.74    110.85 o
 -11  15   0       17.92        1.72     31.13 o
 -10  15   0      265.84      197.45     50.06 o
  -9  15   0       83.44       77.18     39.31 o
  -8  15   0       29.25       24.39     37.46 o
  -7  15   0      528.00      544.53     90.55 o
  -6  15   0       36.36       -8.43     29.46 o
  -5  15   0      287.83      279.94     74.99 o
  -4  15   0      351.11      350.60     61.86 o
  -3  15   0       21.49        4.12     26.47 o
  -2  15   0       24.83       16.61     28.24 o
  -9  16   0      213.25      285.30     70.83 o
  -8  16   0      676.86      779.07    108.88 o
  -7  16   0       58.20       12.34     42.28 o
  -6  16   0      781.34      717.08    107.56 o
  -5  16   0      320.08      359.77     65.86 o
   4 -16   1      233.05      246.74     72.07 o
   5 -16   1     1146.53     1256.42    136.33 o
   6 -16   1       50.11       47.32     42.28 o
   7 -16   1     1833.60     1545.81    145.61 o
   8 -16   1       14.63       59.73     47.90 o
   9 -16   1      218.98      312.10     75.43 o
  10 -16   1      612.53      599.80     99.75 o
   1 -15   1        1.07       32.33     33.97 o
   2 -15   1      221.45      144.37     42.14 o
   3 -15   1      269.97      300.57     54.42 o
   4 -15   1       61.22       53.48     33.55 o
   5 -15   1     1000.30      988.29     82.48 o
   6 -15   1      139.97      116.91     50.60 o
   7 -15   1      267.88      251.85     65.94 o
   8 -15   1     1087.14     1506.89    138.67 o
   9 -15   1      162.01      157.73     57.18 o
  10 -15   1      296.54      335.03     60.50 o
  11 -15   1       86.35       89.45     42.37 o
  12 -15   1      238.09      255.61     56.80 o
  -1 -14   1      590.31      489.98    109.83 o
   0 -14   1      372.68      383.00     71.45 o
   1 -14   1      609.02      690.45     61.51 o
   2 -14   1     1196.86     1115.84     86.49 o
   3 -14   1      223.00      150.56     37.85 o
   4 -14   1      649.94      662.62     58.11 o
   5 -14   1      169.57      129.68     37.53 o
   6 -14   1      568.57      642.33     63.41 o
   7 -14   1        3.61      -14.77     27.84 o
   8 -14   1        8.50        8.09     25.89 o
   9 -14   1       74.99       54.40     33.56 o
  10 -14   1       67.49       99.76     38.41 o
  11 -14   1        7.21       18.70     42.46 o
  12 -14   1      782.41      790.52    122.02 o
  13 -14   1       54.78       90.24     38.51 o
  -2 -13   1      963.97      986.24     88.48 o
  -1 -13   1      835.88      981.30     97.92 o
   0 -13   1     2665.40     2749.64    108.33 o
   1 -13   1     1000.14      943.74     65.16 o
   2 -13   1      905.79      949.19     64.92 o
   3 -13   1       86.54       64.52     27.73 o
   4 -13   1        3.06        0.99     23.32 o
   5 -13   1     1787.86     1913.75    115.61 o
   6 -13   1      281.57      284.43     40.33 o
   7 -13   1     1078.33     1254.30    120.84 o
   8 -13   1      559.75      597.91     64.61 o
   9 -13   1      971.40      998.11     83.09 o
  10 -13   1       95.96      149.37     43.11 o
  11 -13   1      108.38      114.53     38.96 o
  12 -13   1      235.73      271.80    116.76 o
  13 -13   1      457.96      376.14     86.09 o
  -4 -12   1      265.76      135.31     49.64 o
  -3 -12   1     1047.27     1104.82     87.66 o
  -2 -12   1      101.81       98.96     32.74 o
  -1 -12   1      196.09      186.83     31.23 o
   0 -12   1      219.51      275.54     36.09 o
   1 -12   1      508.14      461.43     41.99 o
   2 -12   1     1525.80     1499.71     67.05 o
   3 -12   1      553.81      637.14     42.36 o
   4 -12   1     4185.20     4080.49    104.72 o
   5 -12   1      793.34      738.89     44.63 o
   6 -12   1     2736.57     2788.80     95.71 o
   7 -12   1      167.06      225.52     31.26 o
   8 -12   1     2240.47     2313.08    107.78 o
   9 -12   1      521.25      558.32     43.34 o
  10 -12   1     2328.76     2377.91    121.53 o
  11 -12   1        8.38       -6.60     21.87 o
  12 -12   1      850.65     1011.50     72.45 o
  13 -12   1      138.80       90.45     39.25 o
  14 -12   1      338.69      290.84     58.72 o
  -5 -11   1       35.10       76.91     40.50 o
  -4 -11   1      219.61      175.76     38.02 o
  -3 -11   1      146.19      111.34     30.26 o
  -2 -11   1       27.68        4.18     20.07 o
  -1 -11   1      494.28      504.97     41.37 o
   0 -11   1     1634.37     1753.10     98.35 o
   1 -11   1      391.98      434.44     38.27 o
   2 -11   1      990.20      917.48     46.37 o
   3 -11   1      984.66      998.03     44.52 o
   4 -11   1      708.60      705.88     38.13 o
   5 -11   1     7581.99     7569.27    144.04 o
   6 -11   1      107.87      108.05     19.42 o
   7 -11   1     3851.33     3684.15    104.19 o
   8 -11   1       56.80       65.54     20.78 o
   9 -11   1     1763.56     1835.48     69.99 o
  10 -11   1      431.46      399.84     50.26 o
  11 -11   1     3056.91     2940.68    123.42 o
  12 -11   1      375.03      338.91     47.25 o
  13 -11   1      357.02      387.00     51.26 o
  14 -11   1       69.42       43.86     39.09 o
  -6 -10   1      219.79      270.19     59.17 o
  -5 -10   1      553.53      522.25     70.74 o
  -4 -10   1        6.44      -13.58     21.35 o
  -3 -10   1      148.07      163.84     32.27 o
  -2 -10   1      567.95      582.97     41.51 o
  -1 -10   1      377.75      326.49     33.81 o
   0 -10   1     1784.97     1901.72     70.15 o
   1 -10   1      502.09      536.96     33.37 o
   2 -10   1     1473.42     1616.84     53.61 o
   3 -10   1     1266.59     1298.64     42.16 o
   4 -10   1      827.94      856.70     50.36 o
   5 -10   1        5.18       -8.64     11.15 o
   6 -10   1      517.26      497.28     30.74 o
   7 -10   1      403.61      415.35     30.68 o
   8 -10   1     4548.52     4535.08    130.38 o
   9 -10   1      162.92      144.11     23.79 o
  10 -10   1     2007.17     1903.27     70.16 o
  11 -10   1       19.56       21.52     22.21 o
  12 -10   1     1970.97     2056.32     95.32 o
  13 -10   1       22.38       22.92     25.66 o
  14 -10   1     1234.34     1166.31    193.55 o
  15 -10   1      537.30      559.09    118.59 o
  -7  -9   1     1165.62     1202.52    103.29 o
  -6  -9   1        7.06        6.32     28.02 o
  -5  -9   1     1470.50     1367.29     76.83 o
  -4  -9   1      271.81      289.54     39.93 o
  -3  -9   1     1030.61     1017.43     50.61 o
  -2  -9   1      280.55      260.38     28.90 o
  -1  -9   1     1602.79     1645.53     70.76 o
   0  -9   1      226.85      220.44     23.39 o
   1  -9   1     2992.77     2994.12     62.56 o
   2  -9   1      908.98      940.96     32.80 o
   3  -9   1     1491.57     1458.14     42.16 o
   4  -9   1     1897.48     1903.64     53.70 o
   5  -9   1      273.43      266.74     21.10 o
   6  -9   1       31.41       26.14     14.00 o
   7  -9   1      141.60      131.91     27.02 o
   8  -9   1      311.12      321.28     24.53 o
   9  -9   1     5182.87     5044.24    124.18 o
  10  -9   1     1385.98     1343.50     56.53 o
  11  -9   1     5170.72     5292.05    161.86 o
  12  -9   1       24.19       26.49     22.74 o
  13  -9   1     3150.71     3158.34    123.87 o
  14  -9   1        1.60       38.02     34.64 o
  15  -9   1     1070.68     1049.41    150.64 o
  -8  -8   1     1338.34     1241.89    111.07 o
  -7  -8   1      683.48      664.98     76.05 o
  -6  -8   1     5511.99     5420.85    307.72 o
  -5  -8   1       74.57       50.54     22.96 o
  -4  -8   1     3061.86     2980.05     85.84 o
  -3  -8   1        0.21       -1.82     11.53 o
  -2  -8   1     2401.95     2372.52     99.59 o
  -1  -8   1       25.22        2.38     10.11 o
   0  -8   1        2.20       -0.23      8.50 o
   1  -8   1      222.91      197.37     17.06 o
   2  -8   1      911.06      886.91     29.59 o
   3  -8   1     1294.33     1270.81     62.09 o
   4  -8   1     2710.22     2759.14     57.33 o
   5  -8   1      646.10      736.06     42.78 o
   6  -8   1     1478.49     1443.17     42.79 o
   7  -8   1     1122.89     1087.64     37.73 o
   8  -8   1      468.84      451.07     26.48 o
   9  -8   1      346.16      383.32     27.63 o
  10  -8   1      720.81      793.67     44.11 o
  11  -8   1      401.16      332.38     41.27 o
  12  -8   1      637.98      732.85     73.60 o
  13  -8   1      206.90      232.81     41.42 o
  14  -8   1     1054.19     1092.13    121.66 o
  15  -8   1      492.78      484.92     71.81 o
  -9  -7   1     1015.94     1167.48     99.79 o
  -8  -7   1        5.79       23.79     30.76 o
  -7  -7   1     2316.56     2441.88    180.91 o
  -6  -7   1        2.84       28.45     21.08 o
  -5  -7   1     4721.42     4693.37    114.27 o
  -4  -7   1      119.77      108.77     17.08 o
  -3  -7   1     8248.30     8178.63    134.71 o
  -2  -7   1       16.64       17.53     12.28 o
  -1  -7   1      739.59      674.88     31.24 o
   0  -7   1     3652.93     3799.75     96.97 o
   1  -7   1     4148.69     4143.67     69.01 o
   2  -7   1      911.04      780.33     33.76 o
   3  -7   1    18059.52    18619.04    242.79 o
   4  -7   1      599.65      592.59     20.94 o
   5  -7   1     3324.49     3347.72     59.75 o
   6  -7   1     1308.72     1333.18     35.89 o
   7  -7   1       15.75       25.86      9.49 o
   8  -7   1     2412.81     2451.84     77.11 o
   9  -7   1        2.67       -2.27     14.52 o
  10  -7   1     2229.34     2151.76     71.37 o
  11  -7   1      565.27      676.63     43.08 o
  12  -7   1      155.63      148.50     50.97 o
  13  -7   1      322.63      387.66     65.96 o
  14  -7   1       57.97       50.51     33.55 o
  15  -7   1      111.09       69.53     42.19 o
 -10  -6   1      865.70      900.96     90.27 o
  -9  -6   1      115.25      163.87     44.65 o
  -8  -6   1      480.26      527.25     64.55 o
  -7  -6   1        2.72        3.85     25.25 o
  -6  -6   1     1920.53     1917.43     72.40 o
  -5  -6   1      197.80      189.65     18.62 o
  -4  -6   1     3550.71     3598.00     72.12 o
  -3  -6   1        7.54        0.13      9.57 o
  -2  -6   1     2472.09     2348.79     49.06 o
  -1  -6   1        4.85        2.39      6.32 o
   0  -6   1     7847.21     8118.64    126.85 o
   1  -6   1     3708.85     3798.97     60.73 o
   2  -6   1      679.03      544.80     18.19 o
   3  -6   1     9533.59     9690.65    138.65 o
   4  -6   1     3043.29     2946.35     48.19 o
   5  -6   1    14957.78    15554.86    214.47 o
   6  -6   1     6934.88     7123.95    103.17 o
   7  -6   1       92.25       60.81     12.26 o
   8  -6   1      876.70      920.01     37.33 o
   9  -6   1       79.06      102.21     16.24 o
  10  -6   1      168.51      144.33     24.06 o
  11  -6   1     2549.90     2569.80     82.63 o
  12  -6   1      513.97      518.00     54.85 o
  13  -6   1     1749.81     1888.39     95.64 o
  14  -6   1      426.55      333.46    126.58 o
  15  -6   1      407.19      507.50    133.08 o
 -10  -5   1       49.11      146.56     66.89 o
  -9  -5   1      536.06      305.31     79.01 o
  -8  -5   1       18.88       17.09     41.55 o
  -7  -5   1     1785.55     1529.75     75.92 o
  -6  -5   1      206.84      186.23     42.58 o
  -5  -5   1      187.19      210.86     25.43 o
  -4  -5   1     1091.51      945.23     39.64 o
  -3  -5   1     2998.78     3034.13     67.98 o
  -2  -5   1     1349.39     1260.55     31.56 o
  -1  -5   1    10924.99    10836.33    176.74 o
   0  -5   1     2977.00     2994.96     55.57 o
   1  -5   1     7633.96     7977.80     99.25 o
   2  -5   1     3192.17     3379.77     47.36 o
   3  -5   1      146.49      110.79      9.51 o
   4  -5   1      596.27      581.57     18.30 o
   5  -5   1     4085.75     4034.39     67.85 o
   6  -5   1     1737.20     1679.69     47.15 o
   7  -5   1      958.16      981.61     29.82 o
   8  -5   1     2238.43     2238.26     54.18 o
   9  -5   1       21.57       31.77     11.94 o
  10  -5   1     1804.88     1636.58     65.78 o
  11  -5   1        8.13        3.67     17.60 o
  12  -5   1     4554.28     4504.59    150.81 o
  13  -5   1      525.47      660.29     73.69 o
  14  -5   1      603.81      548.74     74.77 o
 -11  -4   1       46.93      112.67     62.95 o
 -10  -4   1      330.00      236.81     69.96 o
  -9  -4   1       18.91       -8.34     25.54 o
  -8  -4   1       69.84       47.22     26.30 o
  -7  -4   1     1111.72     1173.67    104.31 o
  -6  -4   1       56.39       53.20     19.31 o
  -5  -4   1     4745.17     4829.15    150.55 o
  -4  -4   1     7317.00     7288.77    130.77 o
  -3  -4   1     2519.08     2497.05     52.12 o
  -2  -4   1    13299.45    13200.12    172.23 o
  -1  -4   1      825.38      881.05     21.44 o
   0  -4   1      957.38      942.13     31.55 o
   1  -4   1     8275.06     8848.07    101.57 o
   2  -4   1      515.42      538.98     17.56 o
   3  -4   1     1864.73     2023.35     35.58 o
   4  -4   1      117.25      128.03     10.29 o
   5  -4   1    12210.12    11989.69    157.73 o
   6  -4   1      485.68      438.02     19.05 o
   7  -4   1    12424.96    12609.15    186.79 o
   8  -4   1     2541.91     2514.29     58.39 o
   9  -4   1     3392.74     3392.72     87.61 o
  10  -4   1      982.28      969.54     62.63 o
  11  -4   1     3227.36     3208.26     97.08 o
  12  -4   1        7.79       -4.49     53.97 o
  13  -4   1      943.50      957.69     87.22 o
  14  -4   1       51.57       13.95     41.15 o
 -12  -3   1      893.80      996.53    137.35 o
 -11  -3   1        4.24       43.74     43.74 o
 -10  -3   1     3474.88     3574.39    131.78 o
  -9  -3   1     1346.62     1338.85     75.56 o
  -8  -3   1     2023.99     1890.28     95.04 o
  -7  -3   1     1723.51     1695.36     50.02 o
  -6  -3   1     1174.96     1247.11     58.27 o
  -5  -3   1     1119.50     1087.30     38.02 o
  -4  -3   1       56.22       51.72     11.14 o
  -3  -3   1       34.31       24.66      8.25 o
  -2  -3   1    12765.73    13299.05    160.20 o
  -1  -3   1     1431.23     1548.15     25.43 o
   0  -3   1        9.27        5.53      3.22 o
   1  -3   1    26547.41    27653.07    288.30 o
   2  -3   1      693.18      771.78     15.81 o
   3  -3   1      816.25      845.27     20.08 o
   4  -3   1     6045.94     5873.21     78.25 o
   5  -3   1      956.94      942.61     24.23 o
   6  -3   1     4756.52     4805.33     78.67 o
   7  -3   1      168.67      107.33     13.14 o
   8  -3   1     1205.78     1117.93     36.95 o
   9  -3   1     1938.93     1916.82     56.69 o
  10  -3   1     1309.84     1349.34     58.34 o
  11  -3   1      106.61       99.38     24.70 o
  12  -3   1     1628.83     1823.84    109.66 o
  13  -3   1       91.46       97.13     40.86 o
  14  -3   1     1000.22     1046.56    128.67 o
 -12  -2   1      195.70      231.04     72.15 o
 -11  -2   1     1603.96     1486.27    110.32 o
 -10  -2   1     1472.42     1643.50     82.49 o
  -9  -2   1     2732.16     2587.23     98.63 o
  -8  -2   1      268.50      299.91     25.84 o
  -7  -2   1      179.35      184.23     18.95 o
  -6  -2   1      853.66      859.80     32.21 o
  -5  -2   1     3395.84     3440.98     67.07 o
  -4  -2   1     2338.49     2713.12     49.82 o
  -3  -2   1    15917.63    16795.68    196.80 o
  -2  -2   1     1434.03     1546.31     24.75 o
  -1  -2   1     8435.52     8773.77    101.61 o
   0  -2   1      888.41      844.53     16.47 o
   1  -2   1      411.79      439.14     10.13 o
   2  -2   1      854.18      898.61     17.40 o
   3  -2   1    20594.41    20604.83    238.86 o
   4  -2   1      429.27      441.86     15.74 o
   5  -2   1      614.29      554.28     19.83 o
   6  -2   1        2.09        1.90      7.68 o
   7  -2   1     1577.84     1466.23     40.99 o
   8  -2   1      221.06      236.52     22.17 o
   9  -2   1      104.13      125.86     19.67 o
  10  -2   1      100.22      112.95     24.24 o
  11  -2   1       10.49       -6.53     18.01 o
  12  -2   1       62.97      193.22     80.62 o
  13  -2   1     1248.96     1237.32    103.61 o
  14  -2   1      521.49      586.22    107.71 o
 -13  -1   1      684.21      899.93    128.08 o
 -12  -1   1      301.41      301.40    101.90 o
 -11  -1   1      393.42      445.91     97.05 o
 -10  -1   1     2427.48     2455.78     86.59 o
  -9  -1   1      195.95      192.21     28.52 o
  -8  -1   1     1959.00     2019.99     55.98 o
  -7  -1   1     3471.04     3601.02     78.77 o
  -6  -1   1      405.52      321.75     19.41 o
  -5  -1   1     1179.70     1174.19     26.60 o
  -4  -1   1     1798.30     1730.73     34.54 o
  -3  -1   1        1.31       -2.64      4.95 o
  -2  -1   1    52891.07    55139.14    510.48 o
  -1  -1   1      812.53      813.29     15.24 o
   0  -1   1    19825.57     7456.67    272.81 o
   1  -1   1      266.74      278.49     11.18 o
   2  -1   1     3467.68     3566.83     44.57 o
   3  -1   1     2157.75     2230.94     37.48 o
   4  -1   1      373.20      360.65     15.08 o
   5  -1   1     3692.41     3957.03     66.73 o
   6  -1   1      145.29      115.49     14.11 o
   7  -1   1      976.15      932.10     62.14 o
   8  -1   1      753.35      746.42     36.05 o
   9  -1   1      338.31      331.32     28.24 o
  10  -1   1     2317.17     2409.17     97.60 o
  11  -1   1        7.63       -5.50     19.23 o
  12  -1   1      109.25       36.03     33.94 o
  13  -1   1       59.68       38.99     44.11 o
 -13   0   1       30.62        3.31     36.60 o
 -12   0   1      643.14      853.74     85.51 o
 -11   0   1      152.37      201.09     38.76 o
 -10   0   1      149.73      155.65     27.06 o
  -9   0   1      574.78      599.28     34.52 o
  -8   0   1        3.01       21.52     10.90 o
  -7   0   1     5616.86     5636.08     99.23 o
  -6   0   1     2578.31     2879.69     52.76 o
  -5   0   1     5981.47     5627.37     84.78 o
  -4   0   1      894.38      898.71     19.88 o
  -3   0   1     7378.12     7325.26     93.20 o
  -2   0   1      119.72      126.13      4.21 o
  -1   0   1    18415.40    19128.76    302.83 o
   1   0   1    22638.33    23136.01    321.44 o
   2   0   1       70.32       75.92      6.42 o
   3   0   1      589.99      687.73     18.80 o
   4   0   1      128.70      165.53     13.19 o
   5   0   1      672.21      661.42     23.39 o
   6   0   1     2337.32     2177.84     57.08 o
   7   0   1     2882.85     2936.47     73.01 o
   8   0   1     2613.08     2603.27     70.69 o
   9   0   1     4571.24     4605.07    107.65 o
  10   0   1      581.32      524.68     55.25 o
  11   0   1     1684.64     1633.93     84.04 o
  12   0   1       99.38      203.51     64.84 o
  13   0   1      157.92      278.43     78.57 o
 -14   1   1      271.54      343.64     84.34 o
 -13   1   1       15.39       67.31     40.97 o
 -12   1   1       18.16        7.27     26.19 o
 -11   1   1       19.50       -0.67     22.08 o
 -10   1   1     1071.97     1098.30     53.36 o
  -9   1   1        4.67       14.32     11.51 o
  -8   1   1     5782.98     5978.01     99.26 o
  -7   1   1       81.72      103.66     11.73 o
  -6   1   1    17040.17    17137.29    228.21 o
  -5   1   1     1179.65     1099.49     25.62 o
  -4   1   1    16793.37    16593.94    219.46 o
  -3   1   1    22359.96    22762.42    245.45 o
  -2   1   1     2842.58     3004.30     38.03 o
  -1   1   1        0.88       -8.06      4.03 o
   0   1   1     9493.27     9617.39    163.13 o
   1   1   1     6932.01     7030.50     95.18 o
   2   1   1    25335.27    25800.98    332.85 o
   3   1   1      525.32      512.49     19.24 o
   4   1   1    20127.35    20634.40    299.26 o
   5   1   1      434.44      463.36     27.74 o
   6   1   1     4701.92     4603.55     98.36 o
   7   1   1     1371.00     1261.69     46.34 o
   8   1   1     1646.93     1635.17     56.54 o
   9   1   1     1471.97     1372.65     55.60 o
  10   1   1      671.76      792.96     60.09 o
  11   1   1     1588.34     1451.01    162.80 o
  12   1   1       69.88       93.10     58.42 o
 -14   2   1      180.33      275.29    177.85 o
 -13   2   1     2097.42     2470.93    140.90 o
 -12   2   1        1.10       45.95     27.94 o
 -11   2   1      231.47      253.94     30.88 o
 -10   2   1        8.18        7.62     14.61 o
  -9   2   1     1019.31     1121.54     36.73 o
  -8   2   1      476.66      490.56     21.73 o
  -7   2   1      527.82      469.86     18.30 o
  -6   2   1      609.36      706.95     21.15 o
  -5   2   1     1816.92     1715.57     30.70 o
  -4   2   1     1675.20     1730.32     27.32 o
  -3   2   1    28709.28    28941.89    313.32 o
  -2   2   1     4397.44     4695.56     50.92 o
  -1   2   1     5595.95     5814.60     57.35 o
   0   2   1     3853.13     3944.66     45.03 o
   1   2   1     3623.21     3706.69     53.46 o
   2   2   1      251.49      241.94     13.82 o
   3   2   1    10214.95    10290.77    145.86 o
   4   2   1      103.04      113.01     15.42 o
   5   2   1     2909.45     2632.04    117.74 o
   6   2   1     2097.11     2072.34     65.39 o
   7   2   1      568.42      532.41     36.64 o
   8   2   1     1336.39     1409.04     54.71 o
   9   2   1      705.20      674.24     55.61 o
  10   2   1     1179.96     1146.00     85.04 o
  11   2   1      936.09      933.90    118.26 o
  12   2   1     1310.64     1082.26    140.06 o
 -14   3   1     1340.04     1401.61    248.75 o
 -13   3   1        1.82      -36.94     28.97 o
 -12   3   1     1390.24     1347.43     77.01 o
 -11   3   1      906.06      835.77     46.25 o
 -10   3   1     1705.86     1776.02     61.00 o
  -9   3   1      491.60      517.17     23.13 o
  -8   3   1     1522.71     1498.19     35.78 o
  -7   3   1     7479.89     7909.18    124.46 o
  -6   3   1       99.12       64.28      8.24 o
  -5   3   1        0.46       -6.81      5.21 o
  -4   3   1    19280.21    19785.28    230.58 o
  -3   3   1      217.65      221.82      9.78 o
  -2   3   1       72.41       93.07     11.40 o
  -1   3   1     7769.32     8146.89     80.96 o
   0   3   1     3902.88     4287.40     51.07 o
   1   3   1     8978.58     8994.04    127.10 o
   2   3   1     7279.12     7198.52    141.71 o
   3   3   1     2800.91     2892.94     51.98 o
   4   3   1     6312.15     6004.82    103.73 o
   5   3   1      458.90      462.45     31.70 o
   6   3   1      879.43      818.68     43.31 o
   7   3   1      148.97      121.17     23.71 o
   8   3   1       15.72       37.73     19.83 o
   9   3   1      576.83      658.04     67.00 o
  10   3   1      150.75      163.45     41.71 o
  11   3   1     2689.38     2784.41    208.70 o
 -14   4   1      288.86      273.31     54.70 o
 -13   4   1     1769.76     1990.93     96.14 o
 -12   4   1        1.44       10.95     19.40 o
 -11   4   1     2712.61     2704.52     81.00 o
 -10   4   1      131.90      146.60     21.12 o
  -9   4   1      357.74      422.81     20.41 o
  -8   4   1     1903.36     1874.56     43.95 o
  -7   4   1       14.02       14.45      7.26 o
  -6   4   1     3374.23     3251.01     51.44 o
  -5   4   1      542.77      471.96     14.50 o
  -4   4   1     4521.06     4488.59     59.98 o
  -3   4   1     1175.18     1118.75     22.70 o
  -2   4   1    23156.19    23866.51    245.72 o
  -1   4   1     7318.30     7475.85     84.64 o
   0   4   1      697.50      718.11     16.75 o
   1   4   1     3129.73     3195.19     56.97 o
   2   4   1      946.29     1113.11     35.85 o
   3   4   1      440.51      396.66     22.76 o
   4   4   1     1571.12     1634.86     52.28 o
   5   4   1      143.45      159.15     30.79 o
   6   4   1       18.39       43.18     17.67 o
   7   4   1     1050.50     1129.40    130.61 o
   8   4   1     1288.82     1335.48     70.94 o
   9   4   1      400.76      400.21     65.76 o
  10   4   1      653.06      804.34     82.70 o
  11   4   1      187.38      104.20     64.33 o
 -15   5   1       37.27       29.68     33.44 o
 -14   5   1     2446.52     2357.74    108.30 o
 -13   5   1       19.12       16.12     23.81 o
 -12   5   1     1614.61     1588.87     90.66 o
 -11   5   1      410.76      477.36     45.41 o
 -10   5   1      696.01      757.17     34.88 o
  -9   5   1     2040.73     1992.69     46.42 o
  -8   5   1      631.58      661.93     23.84 o
  -7   5   1     4695.18     4689.66     71.33 o
  -6   5   1     7693.31     7719.51    120.93 o
  -5   5   1    10826.94    10865.05    133.80 o
  -4   5   1     3719.41     3574.94     58.95 o
  -3   5   1     3874.10     3915.52     59.24 o
  -2   5   1     2423.78     2437.42     38.47 o
  -1   5   1      645.32      671.82     23.26 o
   0   5   1        0.74       -7.42      5.04 o
   1   5   1      579.30      484.81     28.64 o
   2   5   1        8.92       -3.79      8.07 o
   3   5   1     5461.46     5362.77    138.73 o
   4   5   1      114.66      137.65     23.22 o
   5   5   1     2202.50     1989.51     71.44 o
   6   5   1     1309.19     1265.98     59.92 o
   7   5   1      703.42      548.79     49.69 o
   8   5   1     1019.38     1009.48     85.19 o
   9   5   1        1.41       -2.48     29.68 o
  10   5   1       17.93        3.94     35.69 o
 -15   6   1      112.65      118.71     40.46 o
 -14   6   1      266.75      208.47     45.61 o
 -13   6   1      562.16      585.42     54.33 o
 -12   6   1     2205.39     2057.19     86.99 o
 -11   6   1     4187.02     4000.47    126.22 o
 -10   6   1      382.16      383.05     28.61 o
  -9   6   1     3306.38     3330.76     74.31 o
  -8   6   1      323.83      338.37     18.15 o
  -7   6   1     2467.41     2441.90     55.52 o
  -6   6   1     4270.35     4165.83     69.40 o
  -5   6   1     1546.41     1599.73     35.34 o
  -4   6   1     2931.88     2791.02     45.48 o
  -3   6   1       43.35       41.64      7.97 o
  -2   6   1     2465.15     2209.10     37.00 o
  -1   6   1      613.55      562.31     20.41 o
   0   6   1    10656.40    10946.12    139.86 o
   1   6   1       20.02        1.98      7.85 o
   2   6   1     5334.09     5538.54    101.76 o
   3   6   1       42.66       22.73     12.43 o
   4   6   1     3534.77     3575.97     92.33 o
   5   6   1       44.74       57.07     22.66 o
   6   6   1      677.08      740.97     55.85 o
   7   6   1        1.55       -8.80     20.84 o
   8   6   1      442.93      401.68     63.74 o
   9   6   1       43.43       44.88     40.63 o
 -15   7   1      102.75       71.97     30.90 o
 -14   7   1      367.75      296.06     44.21 o
 -13   7   1      574.68      678.38     67.24 o
 -12   7   1      180.29      161.39     31.96 o
 -11   7   1       97.43       83.47     39.35 o
 -10   7   1     1434.36     1425.14     51.45 o
  -9   7   1     1289.63     1321.14     45.75 o
  -8   7   1      288.34      279.86     20.57 o
  -7   7   1     1812.50     1936.73     42.66 o
  -6   7   1     3045.65     3076.55     54.22 o
  -5   7   1      359.51      334.25     16.85 o
  -4   7   1      115.09      117.47     12.30 o
  -3   7   1     5015.29     5170.12     75.78 o
  -2   7   1     3779.82     3857.42     64.91 o
  -1   7   1     9830.71     9826.33    138.43 o
   0   7   1      464.75      478.45     18.65 o
   1   7   1     1988.34     1955.30     53.33 o
   2   7   1       50.18       29.89     12.71 o
   3   7   1     2425.50     2359.01     75.42 o
   4   7   1      743.45      698.80     44.66 o
   5   7   1     3898.42     3745.49    107.41 o
   6   7   1      163.91      150.97     28.37 o
   7   7   1      261.79      260.75     70.10 o
   8   7   1       15.76      -23.79     29.83 o
 -15   8   1        8.70        5.46     26.72 o
 -14   8   1        5.89      -23.63     28.60 o
 -13   8   1      119.68      133.94     56.07 o
 -12   8   1      646.32      739.36     54.16 o
 -11   8   1        2.08      -19.55     13.26 o
 -10   8   1     2228.44     2180.35     66.73 o
  -9   8   1      450.97      464.38     26.83 o
  -8   8   1      141.04      165.65     14.63 o
  -7   8   1      188.30      217.96     16.15 o
  -6   8   1     1247.16     1297.27     33.66 o
  -5   8   1      408.59      396.15     18.76 o
  -4   8   1     7575.59     7429.12    120.65 o
  -3   8   1      521.90      568.01     25.46 o
  -2   8   1    12454.07    12673.21    174.22 o
  -1   8   1      748.43      681.10     26.62 o
   0   8   1     2990.39     2830.81     58.50 o
   1   8   1     2216.96     2144.85     58.47 o
   2   8   1      120.35      191.28     27.27 o
   3   8   1      140.43      216.03     33.45 o
   4   8   1      541.00      582.34     50.94 o
   5   8   1      157.13       90.92     28.48 o
   6   8   1     2144.33     2250.71     98.68 o
   7   8   1      484.47      587.47     75.30 o
 -15   9   1      410.45      416.90     52.50 o
 -14   9   1      197.70      211.07     46.00 o
 -13   9   1      316.72      242.40     37.88 o
 -12   9   1        0.78       46.24     22.45 o
 -11   9   1      577.82      591.62     48.12 o
 -10   9   1        3.06       14.34     17.30 o
  -9   9   1     4031.06     3930.04    106.51 o
  -8   9   1      107.84      108.61     15.49 o
  -7   9   1      866.58      859.73     28.99 o
  -6   9   1        6.59        5.02     10.79 o
  -5   9   1     1740.21     1897.97     45.84 o
  -4   9   1       25.58       19.35     12.27 o
  -3   9   1     3645.45     3619.08     79.86 o
  -2   9   1     1249.80     1287.38     40.87 o
  -1   9   1     2675.74     2806.92     58.90 o
   0   9   1      186.96      219.65     23.84 o
   1   9   1     1702.40     1795.59     76.49 o
   2   9   1       52.85       33.07     19.53 o
   3   9   1     2198.24     2225.64     77.48 o
   4   9   1      190.27      158.49     33.98 o
   5   9   1      768.41      789.85     63.20 o
   6   9   1       11.55      -11.06     37.31 o
   7   9   1     2713.92     2349.94    148.97 o
 -15  10   1      126.10       98.74     34.68 o
 -14  10   1      837.81      826.31     65.50 o
 -13  10   1        3.89        4.21     19.50 o
 -12  10   1      425.57      404.88     77.74 o
 -11  10   1      370.08      340.31     40.46 o
 -10  10   1     1594.21     1531.14     72.00 o
  -9  10   1        1.46       -3.03     14.29 o
  -8  10   1     7673.64     7743.37    154.81 o
  -7  10   1      266.96      279.26     26.16 o
  -6  10   1      292.10      335.93     35.82 o
  -5  10   1        8.37       20.46     13.17 o
  -4  10   1        1.89        2.48     13.23 o
  -3  10   1     1090.79     1122.25     44.37 o
  -2  10   1      170.54      180.60     22.83 o
  -1  10   1     1319.75     1368.52     67.73 o
   0  10   1     3802.57     3663.25     95.91 o
   1  10   1       64.25       69.89     22.08 o
   2  10   1     1448.69     1457.96     65.13 o
   3  10   1       88.20      132.63     26.96 o
   4  10   1      820.95      779.12     63.02 o
   5  10   1       12.49       21.04     27.71 o
 -14  11   1      350.22      393.50     49.58 o
 -13  11   1     1164.05     1283.72     76.74 o
 -12  11   1        8.24       -2.06     16.85 o
 -11  11   1     2577.34     2396.61     97.50 o
 -10  11   1       19.81       20.24     20.65 o
  -9  11   1     2238.95     2256.02     82.44 o
  -8  11   1      833.44      803.00     41.89 o
  -7  11   1     2245.63     2188.10     68.06 o
  -6  11   1     1131.49     1030.34     47.31 o
  -5  11   1     2675.56     2623.81     76.90 o
  -4  11   1      654.03      681.36     43.63 o
  -3  11   1     1046.74     1080.73     61.40 o
  -2  11   1     1531.18     1568.72     86.13 o
  -1  11   1      407.25      400.43     35.04 o
   0  11   1     1378.01     1364.95     63.94 o
   1  11   1     1054.79     1093.19     59.01 o
   2  11   1      419.05      418.68     41.56 o
   3  11   1      732.68      859.86     66.98 o
   4  11   1      251.88      197.69     40.78 o
 -14  12   1      396.02      379.47     52.51 o
 -13  12   1      252.12      333.90     45.77 o
 -12  12   1      671.03      696.23     59.30 o
 -11  12   1      187.13      221.14     36.52 o
 -10  12   1     4028.21     3678.06    128.45 o
  -9  12   1       14.34        2.68     18.64 o
  -8  12   1     1731.92     1644.17     72.40 o
  -7  12   1      113.56      103.52     22.33 o
  -6  12   1      740.44      755.46     44.11 o
  -5  12   1     1122.97     1083.60     52.45 o
  -4  12   1      816.47      727.66     48.69 o
  -3  12   1      466.03      502.95     54.78 o
  -2  12   1      371.21      368.49     46.78 o
  -1  12   1     2548.15     2647.89    102.79 o
   0  12   1      792.79      816.38     61.12 o
   1  12   1     1190.58     1302.18     75.51 o
   2  12   1     1059.30      989.39     85.79 o
   3  12   1      315.84      293.23     55.34 o
 -13  13   1      934.00      992.14     73.40 o
 -12  13   1      406.19      395.17     48.69 o
 -11  13   1      859.21      983.68     69.24 o
 -10  13   1       51.03       51.17     26.66 o
  -9  13   1       12.60       31.85     22.63 o
  -8  13   1     1831.78     1598.29     75.67 o
  -7  13   1     2743.88     2728.88     99.08 o
  -6  13   1     1997.78     1961.88     78.31 o
  -5  13   1     2012.73     2186.44     83.47 o
  -4  13   1      208.31      268.73     35.92 o
  -3  13   1     1180.05     1271.80     74.04 o
  -2  13   1      327.72      319.07     43.75 o
  -1  13   1      853.01      786.58     61.81 o
   0  13   1      924.54     1106.85     73.31 o
   1  13   1       60.48       48.68     35.90 o
   2  13   1     1073.70     1153.48     96.20 o
 -12  14   1      430.90      428.52     62.91 o
 -11  14   1       44.98       65.62     34.48 o
 -10  14   1       92.02       64.36     35.30 o
  -9  14   1      528.37      547.75     59.45 o
  -8  14   1      338.70      296.54     46.45 o
  -7  14   1      661.57      724.07    153.37 o
  -6  14   1     1675.37     1442.78     88.40 o
  -5  14   1      111.77      108.29     39.71 o
  -4  14   1     1254.98     1399.51     80.51 o
  -3  14   1      346.31      333.37     56.31 o
  -2  14   1      160.62      208.17     38.82 o
  -1  14   1      142.38      135.13     34.98 o
   0  14   1       26.70      -12.86     29.49 o
 -11  15   1      411.51      386.05     62.52 o
 -10  15   1       26.15       27.13     30.59 o
  -9  15   1      102.00      149.13     46.26 o
  -8  15   1      202.00      207.39     44.35 o
  -7  15   1       27.71       14.88     29.63 o
  -6  15   1      420.77      357.61     63.24 o
  -5  15   1       73.85       49.33     57.94 o
  -4  15   1      471.88      499.70     71.20 o
  -3  15   1      185.62      166.07    124.39 o
  -2  15   1      158.39       81.42     42.59 o
  -8  16   1       65.09       55.75     67.62 o
  -7  16   1      901.26      820.01     89.43 o
  -6  16   1      227.10      193.73     60.72 o
   4 -16   2     1009.57     1027.44     90.31 o
   5 -16   2       22.26       45.71     46.08 o
   6 -16   2     2095.81     2212.50    170.29 o
   7 -16   2        4.45      -36.58     31.84 o
   8 -16   2     1257.00     1534.12    147.14 o
   9 -16   2        5.56       32.86     42.06 o
  10 -16   2      375.16      341.82     77.18 o
   1 -15   2      641.67      744.46     82.18 o
   2 -15   2       45.76       48.57     32.64 o
   3 -15   2      266.54      273.62     53.28 o
   4 -15   2      606.14      682.00     72.03 o
   5 -15   2      147.16      171.23     43.11 o
   6 -15   2        2.19      -10.03     24.60 o
   7 -15   2     1808.32     2158.90    160.80 o
   8 -15   2       24.25        5.40     35.93 o
   9 -15   2     1626.30     1613.94    144.88 o
  10 -15   2       89.25       56.37     41.91 o
  11 -15   2      162.88      111.21     50.68 o
  12 -15   2      925.40      966.45    118.73 o
  -1 -14   2     1052.19     1188.77     97.47 o
   0 -14   2     1439.79     1464.07    103.74 o
   1 -14   2      236.45      297.37     53.00 o
   2 -14   2      327.54      375.97     57.53 o
   3 -14   2      618.19      683.81     69.95 o
   4 -14   2      404.23      414.79     55.80 o
   5 -14   2      191.32      226.35     62.40 o
   6 -14   2      277.73      315.04     50.31 o
   7 -14   2     2107.81     2262.20    111.14 o
   8 -14   2      877.49      866.35     64.06 o
   9 -14   2      900.38      921.52     87.62 o
  10 -14   2     1011.99     1123.77    115.05 o
  11 -14   2      430.58      503.47     70.18 o
  12 -14   2       57.43       63.46     36.15 o
  13 -14   2       11.94       29.21     41.70 o
  -2 -13   2      227.84      337.03     49.96 o
  -1 -13   2      497.32      474.90     54.88 o
   0 -13   2      785.66      753.88     68.97 o
   1 -13   2      340.23      327.38     45.41 o
   2 -13   2     1331.54     1403.89     79.14 o
   3 -13   2        4.02       31.24     22.89 o
   4 -13   2      919.75      917.77     72.26 o
   5 -13   2      286.12      217.73     38.36 o
   6 -13   2     3933.33     3944.07    132.13 o
   7 -13   2      186.71      169.69     31.98 o
   8 -13   2     4820.78     4728.49    148.83 o
   9 -13   2      535.55      554.62     55.44 o
  10 -13   2      449.50      467.98     64.80 o
  11 -13   2      138.21      232.99     49.79 o
  12 -13   2        1.30       16.50     28.47 o
  13 -13   2        7.38      -14.57     27.95 o
  -4 -12   2      555.22      480.67     75.96 o
  -3 -12   2        5.05       -4.43     23.99 o
  -2 -12   2      248.38      161.98     57.84 o
  -1 -12   2      622.26      622.03     67.33 o
   0 -12   2      153.75      234.24     37.70 o
   1 -12   2     1733.43     1837.83     84.78 o
   2 -12   2     1751.89     1725.88    119.10 o
   3 -12   2     3191.60     3147.50    110.13 o
   4 -12   2      194.07      236.87     30.97 o
   5 -12   2     1583.72     1594.72     66.57 o
   6 -12   2      364.61      409.05     54.34 o
   7 -12   2      583.38      627.37     45.69 o
   8 -12   2      443.66      433.46     40.39 o
   9 -12   2     1017.01     1087.76     58.24 o
  10 -12   2      384.23      340.13     46.37 o
  11 -12   2     1634.09     1583.90    101.62 o
  12 -12   2       19.71       33.85     31.37 o
  13 -12   2      747.92      654.04     77.10 o
  14 -12   2       13.16      -13.41     28.99 o
  -5 -11   2      714.22      781.56    138.16 o
  -4 -11   2       74.62       77.67     40.87 o
  -3 -11   2       54.62        1.01     22.77 o
  -2 -11   2     1270.28     1364.80     77.17 o
  -1 -11   2     1403.87     1484.24     77.82 o
   0 -11   2      917.50      891.78     50.95 o
   1 -11   2     1452.49     1543.82     79.28 o
   2 -11   2     1927.29     2136.53     74.46 o
   3 -11   2      567.09      500.39     44.32 o
   4 -11   2     3260.33     3280.69     88.50 o
   5 -11   2       64.67       46.08     16.19 o
   6 -11   2      741.26      696.12     40.28 o
   7 -11   2       92.55       84.64     20.42 o
   8 -11   2     3764.04     3657.68    105.71 o
   9 -11   2        3.05       -1.26     16.86 o
  10 -11   2     2927.34     2895.39    139.58 o
  11 -11   2       63.42      102.15     28.80 o
  12 -11   2     2726.50     2668.28    223.78 o
  13 -11   2      227.96      225.77     50.76 o
  14 -11   2      358.46      272.27     58.00 o
  -6 -10   2      149.54      166.17     69.63 o
  -5 -10   2      172.44      143.50     43.45 o
  -4 -10   2      366.93      364.51     44.64 o
  -3 -10   2      271.74      260.74     41.35 o
  -2 -10   2        0.21       -3.50     17.71 o
  -1 -10   2      780.84      812.35     46.58 o
   0 -10   2        6.50        1.46     15.62 o
   1 -10   2     7294.09     7283.17    135.67 o
   2 -10   2     2027.78     2026.58     60.63 o
   3 -10   2      296.65      326.82     24.17 o
   4 -10   2     3264.38     3226.91     74.50 o
   5 -10   2      860.65      916.09     55.03 o
   6 -10   2      825.71      811.80     40.54 o
   7 -10   2      347.18      375.29     30.15 o
   8 -10   2        0.74        0.95     13.42 o
   9 -10   2     5329.43     5570.45    139.35 o
  10 -10   2     1905.12     1992.34     74.70 o
  11 -10   2     3361.84     3200.42    143.44 o
  12 -10   2       80.83       93.64     33.31 o
  13 -10   2     1953.40     1928.45    116.12 o
  14 -10   2        0.14       38.18     35.56 o
  -7  -9   2     1014.91     1008.48     92.76 o
  -6  -9   2     2065.30     2010.38    202.42 o
  -5  -9   2      119.87       72.93     35.41 o
  -4  -9   2     2032.71     1946.07     85.91 o
  -3  -9   2      306.60      308.17     39.29 o
  -2  -9   2      483.09      492.93     31.88 o
  -1  -9   2        6.68        7.29     10.31 o
   0  -9   2      132.52      100.80     15.53 o
   1  -9   2      160.03      134.75     16.76 o
   2  -9   2      707.62      716.91     29.82 o
   3  -9   2       50.53       86.79     13.15 o
   4  -9   2     3531.90     3563.36     76.45 o
   5  -9   2       13.08       14.73     11.16 o
   6  -9   2     2258.72     2427.98     67.54 o
   7  -9   2       53.01       40.22     14.41 o
   8  -9   2     3484.01     3388.90     84.65 o
   9  -9   2        0.25       -7.87     14.54 o
  10  -9   2     1352.35     1411.05     60.59 o
  11  -9   2      156.13      153.52     29.44 o
  12  -9   2     2550.26     2531.93    108.06 o
  13  -9   2       86.53      108.77     39.95 o
  14  -9   2     1006.74      899.96     88.05 o
  15  -9   2        2.06      -30.43     54.77 o
  -8  -8   2       25.62      -16.55     27.79 o
  -7  -8   2      923.58      880.87     84.25 o
  -6  -8   2       39.46       52.61     40.16 o
  -5  -8   2     3477.65     3509.82    119.44 o
  -4  -8   2       48.58       54.18     18.72 o
  -3  -8   2     1064.81     1048.57     39.55 o
  -2  -8   2      313.79      312.73     22.48 o
  -1  -8   2      570.61      556.67     39.40 o
   0  -8   2       98.70       76.20     13.01 o
   1  -8   2      148.38      145.51     16.68 o
   2  -8   2     3136.51     2983.64     61.70 o
   3  -8   2    10159.48    10527.65    160.29 o
   4  -8   2     3242.61     3211.11     68.69 o
   5  -8   2     6698.99     6391.25    113.53 o
   6  -8   2      336.87      353.00     26.05 o
   7  -8   2     1284.68     1300.01     59.12 o
   8  -8   2      114.00       93.54     17.96 o
   9  -8   2       89.21       96.82     18.37 o
  10  -8   2      114.25       97.22     35.97 o
  11  -8   2     1515.64     1579.05     88.29 o
  12  -8   2       88.92      121.47     32.11 o
  13  -8   2     3940.51     3669.34    164.35 o
  14  -8   2       16.01       66.96     36.73 o
  15  -8   2      373.40      415.98     70.10 o
  -9  -7   2      576.40      632.44     77.78 o
  -8  -7   2      419.14      381.90    138.38 o
  -7  -7   2        4.95      -17.37     23.05 o
  -6  -7   2      365.15      464.52     38.62 o
  -5  -7   2       36.70       13.29     17.25 o
  -4  -7   2     3183.19     3040.18     79.98 o
  -3  -7   2      914.22      843.19     37.95 o
  -2  -7   2     2343.35     2353.45     51.27 o
  -1  -7   2       37.98       35.92     10.67 o
   0  -7   2     2307.92     2180.81     49.52 o
   1  -7   2     1302.01     1333.85     42.06 o
   2  -7   2      480.16      377.72     18.60 o
   3  -7   2     6096.35     6074.69     99.60 o
   4  -7   2     1641.86     1698.68     45.15 o
   5  -7   2     1923.44     1848.04     52.43 o
   6  -7   2     1427.73     1439.02     45.72 o
   7  -7   2      430.80      399.59     31.06 o
   8  -7   2      960.16      851.91     37.64 o
   9  -7   2     1062.36     1061.49     43.60 o
  10  -7   2      336.18      353.64     32.81 o
  11  -7   2      601.87      599.21     43.09 o
  12  -7   2     1328.79     1414.28     81.65 o
  13  -7   2      259.75      301.14     55.57 o
  14  -7   2     1117.44     1126.95    113.22 o
  15  -7   2      654.23      881.01    117.71 o
 -10  -6   2      121.73      164.41     56.15 o
  -9  -6   2     1955.23     1957.17    148.09 o
  -8  -6   2      434.63      313.04    101.21 o
  -7  -6   2     1252.62     1380.11     78.08 o
  -6  -6   2       23.81       21.61     16.88 o
  -5  -6   2     3130.85     3066.88     79.66 o
  -4  -6   2      515.08      562.60     32.68 o
  -3  -6   2     8820.41     8978.54    140.04 o
  -2  -6   2      171.04      168.01     12.53 o
  -1  -6   2    12719.53    12963.83    167.90 o
   0  -6   2      191.97      188.23     15.05 o
   1  -6   2     4310.69     4506.53     76.13 o
   2  -6   2     2183.57     2054.54     39.68 o
   3  -6   2       48.20       11.59      9.12 o
   4  -6   2     6059.88     6294.95    106.02 o
   5  -6   2     2719.36     2627.00     52.93 o
   6  -6   2     2041.68     1996.28     46.27 o
   7  -6   2     1075.72     1022.21     35.56 o
   8  -6   2     2009.94     1992.84     57.31 o
   9  -6   2       60.89       72.82     16.36 o
  10  -6   2     3283.84     3142.00     92.87 o
  11  -6   2        3.78       -8.89     15.84 o
  12  -6   2     3148.64     3068.00    186.01 o
  13  -6   2      199.05      245.98     51.00 o
  14  -6   2     1661.82     1566.57    157.07 o
 -10  -5   2      515.26      623.10    112.53 o
  -9  -5   2      165.22      326.92     81.35 o
  -8  -5   2      589.10      679.87     76.50 o
  -7  -5   2      701.23      673.95     52.61 o
  -6  -5   2     2162.83     2065.23     61.76 o
  -5  -5   2     1386.03     1434.76     64.96 o
  -4  -5   2     2570.22     2480.22     72.24 o
  -3  -5   2     3651.33     3766.05     61.19 o
  -2  -5   2    12634.84    12899.00    173.96 o
  -1  -5   2      137.69      168.86     12.52 o
   0  -5   2    13730.31    13871.83    182.36 o
   1  -5   2     1089.40     1262.11     32.25 o
   2  -5   2     2166.40     2213.96     42.66 o
   3  -5   2      424.27      397.85     18.32 o
   4  -5   2      703.91      844.86     25.74 o
   5  -5   2    11901.48    12193.20    162.96 o
   6  -5   2      100.51       96.68     12.54 o
   7  -5   2    13451.86    13078.89    205.00 o
   8  -5   2     2072.15     2064.32     57.58 o
   9  -5   2     4678.00     4578.13    101.65 o
  10  -5   2      206.66      194.82     27.46 o
  11  -5   2     1503.89     1566.60     66.03 o
  12  -5   2       38.44       46.47     19.93 o
  13  -5   2      604.61      575.32     72.42 o
  14  -5   2       40.98       39.07     44.54 o
 -11  -4   2       66.49      -10.44     38.12 o
 -10  -4   2      780.53      798.94    114.50 o
  -9  -4   2      751.93      777.27    153.16 o
  -8  -4   2     1775.10     1516.44    101.35 o
  -7  -4   2     3422.31     3200.80     90.88 o
  -6  -4   2      952.66     1071.97     48.50 o
  -5  -4   2     1099.51     1058.22     43.85 o
  -4  -4   2      251.40      281.48     23.56 o
  -3  -4   2     1626.67     1712.83     42.86 o
  -2  -4   2      316.03      390.45     20.27 o
  -1  -4   2     1057.92     1101.38     25.57 o
   0  -4   2     3303.48     3298.65     50.50 o
   1  -4   2     1928.46     2012.99     41.81 o
   2  -4   2     4719.29     4892.91     69.00 o
   3  -4   2    11387.81    11867.23    139.90 o
   4  -4   2     7647.07     7639.35    100.73 o
   5  -4   2      805.41      753.86     23.29 o
   6  -4   2     1133.62      904.03     28.20 o
   7  -4   2     1461.06     1334.33     49.27 o
   8  -4   2     2842.31     2854.35     79.00 o
   9  -4   2      706.79      625.06     34.03 o
  10  -4   2      516.81      510.88     38.51 o
  11  -4   2       27.43       51.82     20.16 o
  12  -4   2      271.74      230.08     41.13 o
  13  -4   2      719.24      750.10     82.56 o
  14  -4   2      990.71     1224.07    134.73 o
 -12  -3   2       50.91       25.41     44.54 o
 -11  -3   2     2286.10     2062.66    174.38 o
 -10  -3   2      876.49      921.25     85.79 o
  -9  -3   2      678.37      822.84     78.00 o
  -8  -3   2     2234.22     2343.16    117.16 o
  -7  -3   2      178.22      205.63     21.45 o
  -6  -3   2        1.80        2.96      9.74 o
  -5  -3   2      358.91      394.23     26.60 o
  -4  -3   2       45.59       45.59      8.45 o
  -3  -3   2     4431.89     4653.10     69.24 o
  -2  -3   2      715.51      778.46     19.30 o
  -1  -3   2     3418.80     3412.07     44.45 o
   0  -3   2     6508.29     6769.03     77.90 o
   1  -3   2    16533.01    16584.06    217.90 o
   2  -3   2    12784.29    13047.51    147.74 o
   3  -3   2     1456.11     1450.23     29.71 o
   4  -3   2     1749.04     1749.17     35.06 o
   5  -3   2     2769.27     2836.98     50.21 o
   6  -3   2      288.45      341.75     18.66 o
   7  -3   2      625.35      528.05     28.23 o
   8  -3   2      340.37      362.33     34.39 o
   9  -3   2     4933.16     4682.11    105.05 o
  10  -3   2      930.62      886.87     50.26 o
  11  -3   2     1660.09     1702.27     71.99 o
  12  -3   2      254.53      267.55     39.32 o
  13  -3   2     1427.32     1428.32    141.15 o
  14  -3   2      417.04      520.06    100.04 o
 -12  -2   2      179.40      207.38     67.55 o
 -11  -2   2      266.42      204.25     58.64 o
 -10  -2   2     1011.49     1074.59     66.73 o
  -9  -2   2      139.62      122.11     28.72 o
  -8  -2   2     3445.06     3281.41     89.35 o
  -7  -2   2      207.68      244.59     21.53 o
  -6  -2   2     1548.45     1475.03     39.58 o
  -5  -2   2     3875.30     4182.54     70.28 o
  -4  -2   2     9490.64    10141.82    137.32 o
  -3  -2   2      703.61      818.29     20.15 o
  -2  -2   2      318.45      308.88     10.15 o
  -1  -2   2     1119.57     1178.32     21.37 o
   0  -2   2     1492.30     1437.33     23.41 o
   1  -2   2      720.20      770.91     17.58 o
   2  -2   2     2564.86     2625.61     51.89 o
   3  -2   2     3101.15     3059.85     47.49 o
   4  -2   2     3649.58     3812.95     57.08 o
   5  -2   2       92.98      112.12     11.81 o
   6  -2   2     1159.36     1042.31     36.94 o
   7  -2   2       96.85       94.63     16.02 o
   8  -2   2     4218.46     4270.05     96.31 o
   9  -2   2     1469.00     1410.52     51.57 o
  10  -2   2       67.47       78.27     22.28 o
  11  -2   2       23.26        5.29     23.67 o
  12  -2   2     1581.10     1553.61     83.35 o
  13  -2   2       11.50       23.51     40.89 o
 -13  -1   2      265.76      340.43     82.59 o
 -12  -1   2     1261.25     1207.86    100.15 o
 -11  -1   2      967.01     1032.70     74.80 o
 -10  -1   2       20.76       10.32     29.30 o
  -9  -1   2     3672.52     3382.84    116.59 o
  -8  -1   2     1005.65     1109.89     41.03 o
  -7  -1   2     1948.10     1767.96     48.84 o
  -6  -1   2      313.43      319.77     18.18 o
  -5  -1   2     4128.36     4167.73     66.99 o
  -4  -1   2      591.17      643.42     17.16 o
  -3  -1   2    34068.59    34923.68    479.53 o
  -2  -1   2     3527.63     3667.91     51.47 o
  -1  -1   2     5472.88     5453.37     66.16 o
   0  -1   2      711.57      735.42     13.29 o
   1  -1   2     1937.00     2050.44     28.22 o
   2  -1   2        0.19       -0.60      4.11 o
   3  -1   2      106.24       88.46      9.19 o
   4  -1   2      564.00      591.96     22.59 o
   5  -1   2      120.33      137.58     15.47 o
   6  -1   2     2498.73     2389.89     60.57 o
   7  -1   2     2972.75     3099.45     75.84 o
   8  -1   2     3924.02     4163.96    108.81 o
   9  -1   2     2940.67     2852.06     78.96 o
  10  -1   2      209.92      209.53     31.47 o
  11  -1   2     2486.40     2408.72    100.50 o
  12  -1   2      549.91      752.06    108.37 o
  13  -1   2      127.99       44.54     51.99 o
 -13   0   2     1210.27     1324.36    107.57 o
 -12   0   2        1.02      -18.27     28.62 o
 -11   0   2       31.78       28.88     25.40 o
 -10   0   2     1289.32     1238.74     57.34 o
  -9   0   2      393.41      402.75     33.35 o
  -8   0   2     2934.54     3105.91     71.24 o
  -7   0   2      542.03      579.22     21.75 o
  -6   0   2    29480.67    30199.43    367.80 o
  -5   0   2    12721.50    13293.03    193.20 o
  -4   0   2     1638.03     1523.65     24.97 o
  -3   0   2     2589.05     2616.10     40.18 o
  -2   0   2      122.88      152.52      5.57 o
  -1   0   2      230.21      220.73      5.52 o
   0   0   2     6052.61     6169.98     73.66 o
   1   0   2     2358.71     2414.08     34.63 o
   2   0   2     4466.15     4413.13     66.53 o
   3   0   2     5995.26     6061.23    111.30 o
   4   0   2     3871.76     3660.85     79.98 o
   5   0   2      316.82      255.13     18.90 o
   6   0   2     1888.43     1831.21     53.13 o
   7   0   2     1011.91      883.86     39.44 o
   8   0   2     1833.89     1751.47     58.14 o
   9   0   2      770.38      827.11     57.89 o
  10   0   2      391.36      358.63     44.24 o
  11   0   2       72.32       73.94     34.34 o
  12   0   2      299.20      262.15     75.21 o
  13   0   2        2.27       35.42     49.00 o
 -14   1   2        2.18       65.39     36.96 o
 -13   1   2     1375.71     1348.01    126.69 o
 -12   1   2      265.76      245.75     42.40 o
 -11   1   2      367.03      407.43     47.43 o
 -10   1   2      638.14      571.62     38.84 o
  -9   1   2      785.96      834.05     37.40 o
  -8   1   2      254.97      247.13     15.63 o
  -7   1   2     6484.06     6313.56     97.37 o
  -6   1   2     1662.82     1724.87     35.89 o
  -5   1   2     8034.26     8283.11    106.54 o
  -4   1   2      408.05      416.84     10.96 o
  -3   1   2       30.06       28.89      4.61 o
  -2   1   2       41.00       52.94     16.06 o
  -1   1   2     2561.76     2705.61     33.81 o
   0   1   2      131.24      126.46      6.61 o
   1   1   2    27092.17    27042.36    307.49 o
   2   1   2      690.30      655.24     32.80 o
   3   1   2     3223.32     2913.85     53.51 o
   4   1   2       27.46       21.41      8.73 o
   5   1   2     2782.63     2752.04     62.53 o
   6   1   2     2087.02     2169.27     61.16 o
   7   1   2      469.23      417.18     30.78 o
   8   1   2      442.21      397.96     53.39 o
   9   1   2       82.21      112.79     24.94 o
  10   1   2     3139.05     2946.44    281.79 o
  11   1   2       52.91       58.98     38.63 o
  12   1   2      278.53      332.84     86.60 o
 -14   2   2     1103.90     1169.20    159.55 o
 -13   2   2       95.61      115.39     33.72 o
 -12   2   2      950.83      968.94     67.86 o
 -11   2   2        2.81        5.25     18.50 o
 -10   2   2     1162.47     1213.06     50.50 o
  -9   2   2      512.41      527.89     22.74 o
  -8   2   2      999.59      977.02     29.45 o
  -7   2   2      105.30      125.16     10.58 o
  -6   2   2     2408.87     2361.24     38.93 o
  -5   2   2     1071.58     1097.77     20.66 o
  -4   2   2     8890.33     9162.62    123.23 o
  -3   2   2     1091.15     1136.57     20.37 o
  -2   2   2    70713.88    70341.62    837.59 o
  -1   2   2       46.22       46.96      4.37 o
   0   2   2     3913.77     3908.29     54.38 o
   1   2   2       79.86       94.83      9.73 o
   2   2   2     5462.69     5398.70     99.44 o
   3   2   2      406.83      379.05     23.34 o
   4   2   2     9745.24     9820.33    197.82 o
   5   2   2        1.14        6.73     12.22 o
   6   2   2     6403.87     6625.53    135.12 o
   7   2   2      792.82      742.06     47.27 o
   8   2   2       21.19       -2.97     14.59 o
   9   2   2     1565.46     1671.85    109.62 o
  10   2   2       93.02       63.94     32.77 o
  11   2   2     2988.40     3145.59    150.08 o
  12   2   2      468.05      400.16     97.12 o
 -14   3   2      368.92      396.75     54.50 o
 -13   3   2      297.09      253.99     41.35 o
 -12   3   2       62.87       63.44     26.09 o
 -11   3   2     1909.88     2048.46     90.71 o
 -10   3   2      866.64      792.13     71.93 o
  -9   3   2      111.07       89.55     16.87 o
  -8   3   2     3339.62     3298.01     63.69 o
  -7   3   2     1316.95     1318.69     32.10 o
  -6   3   2     1029.52      964.50     26.28 o
  -5   3   2     2360.07     2211.68     37.30 o
  -4   3   2      374.51      362.08      9.49 o
  -3   3   2    20148.18    20957.88    269.57 o
  -2   3   2     5282.78     5460.26     63.19 o
  -1   3   2      910.38      904.88     16.89 o
   0   3   2       93.98       88.88      7.56 o
   1   3   2     7552.99     7644.42    103.12 o
   2   3   2      348.02      341.01     18.84 o
   3   3   2     4659.08     4522.35    127.84 o
   4   3   2       19.15       15.33     11.86 o
   5   3   2     2016.64     2002.77     60.08 o
   6   3   2      413.72      504.23     46.82 o
   7   3   2       45.31       50.07     22.60 o
   8   3   2     1917.66     1929.32     81.40 o
   9   3   2     1120.90     1000.06     95.26 o
  10   3   2     3229.35     3432.38    157.02 o
  11   3   2      186.30      271.33     55.92 o
 -14   4   2     1579.35     1804.01     93.00 o
 -13   4   2      329.87      286.85     41.90 o
 -12   4   2     1012.78     1072.20     65.18 o
 -11   4   2      475.01      448.78     52.04 o
 -10   4   2      947.00      972.03     41.11 o
  -9   4   2     2684.79     2712.83     57.44 o
  -8   4   2     1120.85     1141.70     49.64 o
  -7   4   2     7347.65     7383.15    120.16 o
  -6   4   2     3460.94     3468.40     62.74 o
  -5   4   2     6801.55     6585.09    103.70 o
  -4   4   2     8412.44     8184.08     98.88 o
  -3   4   2     8805.81     9386.80    105.13 o
  -2   4   2     3636.69     3606.43     51.94 o
  -1   4   2     1915.68     2066.14     32.34 o
   0   4   2      372.69      379.60     13.39 o
   1   4   2      114.98      137.04     10.29 o
   2   4   2      650.90      670.43     27.00 o
   3   4   2     7164.26     7075.31    149.00 o
   4   4   2       47.62       56.32     16.28 o
   5   4   2     3381.10     3426.22    103.58 o
   6   4   2     2459.80     2390.77     90.72 o
   7   4   2      304.98      293.68     37.42 o
   8   4   2     2256.58     2143.10     90.10 o
   9   4   2      449.68      409.25     60.36 o
  10   4   2       75.45       31.43     34.35 o
 -15   5   2      256.28      265.04     45.60 o
 -14   5   2      816.81      946.13     69.28 o
 -13   5   2      617.08      588.58     53.66 o
 -12   5   2      612.04      673.79     51.82 o
 -11   5   2     1861.56     1733.72     73.96 o
 -10   5   2     2484.30     2372.65     90.09 o
  -9   5   2     3217.26     3271.52     73.82 o
  -8   5   2      319.84      333.38     25.79 o
  -7   5   2     4417.94     4479.91     80.63 o
  -6   5   2      793.47      722.53     23.88 o
  -5   5   2       27.35        8.18      5.79 o
  -4   5   2     8047.66     8209.72     96.37 o
  -3   5   2       49.03       28.73      6.47 o
  -2   5   2     3406.79     3440.91     53.51 o
  -1   5   2       36.21       44.61      8.49 o
   0   5   2     8030.90     8222.49    122.46 o
   1   5   2      429.27      444.60     21.24 o
   2   5   2     3889.86     3797.44     78.14 o
   3   5   2        3.76       12.13     13.29 o
   4   5   2     1591.17     1488.75     58.89 o
   5   5   2      474.52      488.25     39.19 o
   6   5   2       73.38       53.69     21.58 o
   7   5   2      514.40      436.53     46.78 o
   8   5   2      706.08      679.80     75.68 o
   9   5   2       36.77       43.00     37.24 o
  10   5   2      230.50      246.04     94.60 o
 -15   6   2      387.51      471.60     55.02 o
 -14   6   2      656.20      633.46     62.85 o
 -13   6   2      571.53      515.37     49.26 o
 -12   6   2     3492.64     3390.19    114.79 o
 -11   6   2     1071.58     1028.64     55.35 o
 -10   6   2     4146.11     4073.71    116.03 o
  -9   6   2       72.68       52.04     18.10 o
  -8   6   2      652.02      631.77     26.18 o
  -7   6   2     1152.71     1237.62     32.43 o
  -6   6   2       51.03       50.14      9.23 o
  -5   6   2    15138.61    15454.55    197.20 o
  -4   6   2     4551.21     4961.46     68.86 o
  -3   6   2    11425.95    11337.05    147.90 o
  -2   6   2      469.07      440.96     17.74 o
  -1   6   2      245.05      161.10     13.21 o
   0   6   2     1678.42     1634.51     38.18 o
   1   6   2     4494.54     4621.47     85.96 o
   2   6   2        1.58        1.60     10.05 o
   3   6   2     1211.14     1199.01     76.50 o
   4   6   2       89.20       59.62     23.63 o
   5   6   2      403.04      368.71     56.87 o
   6   6   2      118.85      119.14     43.62 o
   7   6   2      529.75      525.74     52.96 o
   8   6   2        3.60       -5.50     27.87 o
   9   6   2      135.00      189.92     70.36 o
 -15   7   2      754.75      627.64     90.84 o
 -14   7   2        3.37       -1.60     25.13 o
 -13   7   2      102.84      144.70     31.25 o
 -12   7   2     1643.66     1607.80     73.38 o
 -11   7   2      147.23      164.87     28.45 o
 -10   7   2     2124.28     2093.84     77.11 o
  -9   7   2     1937.17     1883.60     50.05 o
  -8   7   2      447.56      555.71     35.75 o
  -7   7   2     3232.46     3271.90     60.64 o
  -6   7   2     4451.58     4442.09     69.35 o
  -5   7   2      661.82      698.23     23.82 o
  -4   7   2     4209.20     4260.56     68.19 o
  -3   7   2       32.23       33.47      8.57 o
  -2   7   2     8789.21     8941.13    135.00 o
  -1   7   2      403.12      388.66     23.24 o
   0   7   2     3976.08     3692.86     71.76 o
   1   7   2      441.25      448.52     29.84 o
   2   7   2     1287.61     1369.00     46.33 o
   3   7   2      143.73      182.27     23.99 o
   4   7   2     1786.53     1759.97     68.44 o
   5   7   2      403.71      378.23     37.99 o
   6   7   2      968.06      939.95     57.23 o
   7   7   2      858.06      819.86     67.71 o
   8   7   2      749.60      910.33     75.12 o
 -15   8   2      360.39      387.77     49.82 o
 -14   8   2      111.53      148.81     33.09 o
 -13   8   2      644.93      640.52     52.16 o
 -12   8   2        1.73      -23.58     18.06 o
 -11   8   2     1691.48     1672.79     86.61 o
 -10   8   2       31.69        4.43     14.62 o
  -9   8   2      828.72      870.12     42.64 o
  -8   8   2      138.81      161.58     15.06 o
  -7   8   2      306.93      317.51     20.19 o
  -6   8   2     1031.26      957.36     29.73 o
  -5   8   2     2027.58     2024.89     46.99 o
  -4   8   2      654.67      670.50     23.01 o
  -3   8   2     5170.07     5271.43     85.59 o
  -2   8   2     2261.84     2216.65     55.12 o
  -1   8   2     5644.68     5687.37    107.98 o
   0   8   2      344.95      398.51     27.20 o
   1   8   2      928.42      929.32     40.02 o
   2   8   2      848.67      755.74     44.15 o
   3   8   2       14.92       -0.55     17.38 o
   4   8   2       56.38       17.94     19.20 o
   5   8   2     1179.96     1206.96     63.41 o
   6   8   2      853.10      917.76     63.19 o
   7   8   2     3746.93     3858.94    177.19 o
 -15   9   2       98.34      124.64     43.94 o
 -14   9   2        6.28      -22.65     19.23 o
 -13   9   2      537.43      544.56     49.39 o
 -12   9   2       73.23      127.42     26.70 o
 -11   9   2     1491.89     1491.23     68.80 o
 -10   9   2     4724.77     4451.01    119.07 o
  -9   9   2      178.28      212.12     27.48 o
  -8   9   2     2570.22     2541.91     59.71 o
  -7   9   2      102.27       99.47     13.18 o
  -6   9   2      453.75      484.23     22.51 o
  -5   9   2     1373.04     1363.15     36.99 o
  -4   9   2      236.22      256.03     30.13 o
  -3   9   2       36.37       41.66     12.82 o
  -2   9   2     1638.97     1690.04     47.04 o
  -1   9   2      577.21      616.95     33.32 o
   0   9   2     1956.14     1880.56     94.50 o
   1   9   2      142.32      165.72     26.14 o
   2   9   2     1542.78     1615.04     75.32 o
   3   9   2       12.43       12.51     22.05 o
   4   9   2      976.60     1009.98     68.53 o
   5   9   2       14.44       10.34     23.62 o
   6   9   2      665.68      589.90     76.60 o
 -15  10   2      845.94      836.81     66.96 o
 -14  10   2       65.84       82.86     28.14 o
 -13  10   2     1565.95     1651.36     80.62 o
 -12  10   2      402.49      352.76     41.30 o
 -11  10   2      418.38      437.28     42.77 o
 -10  10   2      224.86      234.17     30.46 o
  -9  10   2      359.28      350.41     34.49 o
  -8  10   2     1403.19     1349.90     48.88 o
  -7  10   2     7063.86     6884.40    140.26 o
  -6  10   2      435.98      482.10     31.87 o
  -5  10   2      576.88      599.56     32.21 o
  -4  10   2       90.39       59.52     16.41 o
  -3  10   2      614.00      595.02     30.54 o
  -2  10   2      935.40      893.35     41.35 o
  -1  10   2     1550.59     1621.70     71.63 o
   0  10   2       13.38       18.11     16.75 o
   1  10   2     3816.66     3912.17    159.36 o
   2  10   2      130.65       78.49     28.38 o
   3  10   2     1781.21     1673.63     85.95 o
   4  10   2      193.15      193.04     38.74 o
   5  10   2      148.56      110.69     75.01 o
 -14  11   2     1832.43     1799.66     89.47 o
 -13  11   2      409.54      502.63     50.92 o
 -12  11   2     1101.95     1102.32     66.33 o
 -11  11   2       17.89       22.47     19.58 o
 -10  11   2      903.01      964.67     59.78 o
  -9  11   2     2760.38     2659.57     89.11 o
  -8  11   2      276.83      271.78     32.81 o
  -7  11   2      694.65      684.83     38.48 o
  -6  11   2     2913.79     2950.46     83.53 o
  -5  11   2      751.24      730.52     41.31 o
  -4  11   2     1114.43     1162.30     51.09 o
  -3  11   2      555.57      575.92     39.56 o
  -2  11   2      270.06      307.43     34.76 o
  -1  11   2     1690.82     1563.98     68.06 o
   0  11   2     1247.03     1234.09     70.09 o
   1  11   2      238.17      248.98     46.12 o
   2  11   2     1280.59     1266.63     73.79 o
   3  11   2      140.88      141.30     95.99 o
   4  11   2       22.58       26.00     34.34 o
 -14  12   2      561.89      567.39     56.73 o
 -13  12   2     2080.68     2095.08    129.84 o
 -12  12   2        0.62      -27.44     18.15 o
 -11  12   2     1210.45     1227.77     69.56 o
 -10  12   2      203.31      236.28     33.71 o
  -9  12   2     2906.56     2800.56     95.53 o
  -8  12   2     1242.50     1124.99     61.01 o
  -7  12   2      799.33      880.62     54.82 o
  -6  12   2      489.83      485.36     37.66 o
  -5  12   2     1834.32     1870.93     67.31 o
  -4  12   2     1655.76     1664.81     64.61 o
  -3  12   2     1673.35     1651.90     71.55 o
  -2  12   2      444.50      495.06     48.21 o
  -1  12   2     1088.36     1155.10     69.77 o
   0  12   2     1608.30     1526.51     81.36 o
   1  12   2      120.29      174.98     36.00 o
   2  12   2      893.36      782.32     78.82 o
   3  12   2        2.88       11.88     32.43 o
 -13  13   2      147.01      186.61     36.87 o
 -12  13   2      935.64      881.72     65.90 o
 -11  13   2       36.70       38.38     23.55 o
 -10  13   2      321.23      326.07     39.99 o
  -9  13   2      207.76      196.96     34.17 o
  -8  13   2     1246.60     1153.67     65.73 o
  -7  13   2     1155.71     1138.79     65.36 o
  -6  13   2     2720.62     2885.91    103.61 o
  -5  13   2      783.81      865.51     68.37 o
  -4  13   2     2147.05     2371.73    114.80 o
  -3  13   2       24.43      -10.46     19.67 o
  -2  13   2      432.03      476.54     50.48 o
  -1  13   2      524.01      557.25     56.48 o
   0  13   2      145.55      104.80     32.14 o
   1  13   2     2612.91     2598.84    134.17 o
 -12  14   2       71.12       72.86     28.43 o
 -11  14   2     1388.57     1411.97    127.87 o
 -10  14   2       51.78       57.52     50.25 o
  -9  14   2     1238.75     1214.50     70.47 o
  -8  14   2      112.69       63.51     34.64 o
  -7  14   2      262.32      267.48     46.06 o
  -6  14   2      161.70      196.69     41.01 o
  -5  14   2      422.29      511.32     68.92 o
  -4  14   2     1715.65     1825.22    222.68 o
  -3  14   2      719.62      671.31    108.04 o
  -2  14   2      759.76      765.36    121.51 o
  -1  14   2      776.14      888.24     70.02 o
 -11  15   2      799.31      698.19     77.94 o
 -10  15   2      147.78      181.82     71.77 o
  -9  15   2      213.39      223.81     92.67 o
  -8  15   2        0.63      -27.71     23.88 o
  -7  15   2      674.61      727.34     71.51 o
  -6  15   2       83.08       90.27     39.08 o
  -5  15   2     1567.31     1509.34    112.92 o
  -4  15   2      183.43      227.76     54.79 o
  -3  15   2      452.35      374.65     63.17 o
   4 -16   3      158.74      282.67     81.20 o
   5 -16   3     2491.71     2384.88    128.81 o
   6 -16   3      242.04      380.32     58.93 o
   7 -16   3     1697.27     1822.49    160.14 o
   8 -16   3       83.77       49.95     45.71 o
   9 -16   3     1874.53     1651.76    154.08 o
  10 -16   3      471.37      619.30    101.57 o
   1 -15   3      140.39      149.49     46.93 o
   2 -15   3       70.34       37.45     33.96 o
   3 -15   3       41.91       18.89     34.14 o
   4 -15   3      193.95      203.69     46.78 o
   5 -15   3      185.70       88.25     44.25 o
   6 -15   3     1596.33     1390.64     94.85 o
   7 -15   3      524.16      588.15     66.85 o
   8 -15   3     3465.25     3326.75    210.52 o
   9 -15   3      439.93      393.66     81.42 o
  10 -15   3     1108.90     1041.88    121.22 o
  11 -15   3        3.09       18.40     37.39 o
  12 -15   3       15.12       70.32     48.63 o
  -1 -14   3      331.26      318.95     70.50 o
   0 -14   3      455.50      548.04     67.90 o
   1 -14   3      622.45      615.79     70.01 o
   2 -14   3      223.32      201.09     46.37 o
   3 -14   3        2.95       -0.74     51.48 o
   4 -14   3        1.58        1.10     26.17 o
   5 -14   3      228.97      252.03     84.92 o
   6 -14   3     2156.75     1915.57    128.96 o
   7 -14   3      147.30      127.56     84.41 o
   8 -14   3     3415.54     3340.84    142.38 o
   9 -14   3     1482.42     1371.43    129.32 o
  10 -14   3      326.09      352.84     74.92 o
  11 -14   3     1847.80     1847.24    148.75 o
  12 -14   3        1.07       16.14     33.23 o
  13 -14   3      591.95      514.88     94.34 o
  -3 -13   3      209.12      225.70     61.74 o
  -2 -13   3      193.45      129.38     61.30 o
  -1 -13   3     1015.31     1037.18     74.54 o
   0 -13   3      299.45      262.73     43.52 o
   1 -13   3     2826.56     2924.96    114.31 o
   2 -13   3      729.19      710.90     80.58 o
   3 -13   3     2279.01     2271.21     95.87 o
   4 -13   3       44.13        7.87     21.69 o
   5 -13   3      355.67      348.27     74.85 o
   6 -13   3      193.28      148.74     37.04 o
   7 -13   3     1758.36     1641.32     81.02 o
   8 -13   3      108.00       63.03     28.34 o
   9 -13   3     1181.85     1280.65     73.84 o
  10 -13   3      119.32      104.32     59.51 o
  11 -13   3      908.74     1007.67     89.68 o
  12 -13   3       61.74       47.04     32.81 o
  13 -13   3      327.92      326.26     73.68 o
  -4 -12   3      228.56      269.41     61.21 o
  -3 -12   3      768.15      651.98    145.79 o
  -2 -12   3      418.53      479.26     56.57 o
  -1 -12   3      365.43      311.55     44.17 o
   0 -12   3     4170.00     4092.19    137.23 o
   1 -12   3       39.07       81.55     26.71 o
   2 -12   3     5661.01     5341.27    158.49 o
   3 -12   3     1187.19     1036.06     62.94 o
   4 -12   3     1391.14     1384.19     65.14 o
   5 -12   3      114.26       90.44     21.04 o
   6 -12   3      279.67      271.69     29.92 o
   7 -12   3      334.60      354.96     41.46 o
   8 -12   3     3001.44     3105.46    111.19 o
   9 -12   3       26.36       29.91     25.16 o
  10 -12   3     2099.95     1961.20     87.10 o
  11 -12   3       20.79      -26.20     28.70 o
  12 -12   3     2201.86     2312.61    167.15 o
  13 -12   3       18.50      -28.38     29.70 o
  14 -12   3      234.06      226.81     69.01 o
  -5 -11   3      799.32      840.72     89.19 o
  -4 -11   3      219.34      145.33     45.18 o
  -3 -11   3      313.76      299.19     50.86 o
  -2 -11   3      741.96      707.97     58.56 o
  -1 -11   3     1831.83     1743.36     82.08 o
   0 -11   3       26.28       25.48     28.92 o
   1 -11   3      979.49      969.16     60.99 o
   2 -11   3      274.70      319.56     34.90 o
   3 -11   3     3641.27     3764.20    107.54 o
   4 -11   3      795.36      795.44     43.97 o
   5 -11   3     1677.48     1659.28     66.55 o
   6 -11   3      674.82      671.30     40.81 o
   7 -11   3     1068.09     1145.32     67.16 o
   8 -11   3     1157.81     1189.36     74.27 o
   9 -11   3      951.59      920.77     53.44 o
  10 -11   3      303.90      308.86     37.22 o
  11 -11   3     2833.51     2813.60    293.29 o
  12 -11   3      114.53      110.24     36.59 o
  13 -11   3      386.00      468.47     71.56 o
  14 -11   3      168.57      164.45     62.07 o
  -6 -10   3     1595.99     1681.92    118.66 o
  -5 -10   3      422.13      391.50     79.12 o
  -4 -10   3       20.07       -6.44     22.50 o
  -3 -10   3      561.80      525.70     49.90 o
  -2 -10   3      851.96      883.81    125.23 o
  -1 -10   3       23.10       20.82     20.06 o
   0 -10   3     1178.84     1154.83     62.28 o
   1 -10   3      357.51      422.95     49.52 o
   2 -10   3     2462.72     2564.78     91.61 o
   3 -10   3      397.44      391.85     31.61 o
   4 -10   3     2058.42     2215.15     60.13 o
   5 -10   3        3.05      -11.96     10.22 o
   6 -10   3     4952.24     4900.54    111.94 o
   7 -10   3       11.90       -4.33     15.44 o
   8 -10   3     4264.63     4305.10    104.46 o
   9 -10   3      196.78      207.21     30.09 o
  10 -10   3     5713.40     5560.55    143.56 o
  11 -10   3      291.70      236.58     33.54 o
  12 -10   3     1476.17     1564.75    105.85 o
  13 -10   3      205.04      294.16    123.52 o
  14 -10   3       80.79       56.47     44.65 o
  -7  -9   3      506.57      461.79    103.40 o
  -6  -9   3       63.14      -13.10     80.03 o
  -5  -9   3     2834.93     2597.53    159.04 o
  -4  -9   3      496.29      486.13     48.12 o
  -3  -9   3       17.86       14.59     15.66 o
  -2  -9   3     2959.56     2923.27     80.72 o
  -1  -9   3      212.87      205.68     31.04 o
   0  -9   3      702.14      698.21     35.20 o
   1  -9   3      351.40      326.79     22.39 o
   2  -9   3     1891.97     1864.56     49.76 o
   3  -9   3     5058.50     5003.76     93.12 o
   4  -9   3      562.88      560.88     31.48 o
   5  -9   3     9655.49     9734.42    221.04 o
   6  -9   3     1422.27     1294.92     68.32 o
   7  -9   3     1563.45     1605.44     55.91 o
   8  -9   3     1764.17     1834.32     60.32 o
   9  -9   3     1689.08     1717.04     65.52 o
  10  -9   3        0.51      -27.24     13.62 o
  11  -9   3     1014.46      886.07     53.77 o
  12  -9   3      327.38      310.77     54.10 o
  13  -9   3     1031.25     1153.04     96.51 o
  14  -9   3      605.00      589.73     86.60 o
  -8  -8   3      409.29      579.80     73.12 o
  -7  -8   3        9.68       19.22     30.84 o
  -6  -8   3      670.63      505.96     91.50 o
  -5  -8   3      191.67      212.23     38.34 o
  -4  -8   3     1174.75     1196.87     50.91 o
  -3  -8   3     3292.39     3381.93     86.31 o
  -2  -8   3     2062.95     2056.98     66.58 o
  -1  -8   3      127.05       88.89     15.44 o
   0  -8   3     1992.40     1951.58     50.29 o
   1  -8   3     1180.05     1276.33     39.29 o
   2  -8   3     2918.40     2885.36     65.04 o
   3  -8   3      528.31      522.72     25.38 o
   4  -8   3      624.30      578.23     29.73 o
   5  -8   3      152.38      167.49     21.76 o
   6  -8   3     1129.72     1153.45     56.23 o
   7  -8   3      498.15      444.59     30.24 o
   8  -8   3     1083.46     1153.38     46.48 o
   9  -8   3        1.88        8.46     13.97 o
  10  -8   3      944.82     1062.47     59.60 o
  11  -8   3      528.64      485.60     45.46 o
  12  -8   3     2797.09     2677.23    133.77 o
  13  -8   3      621.38      639.58     75.31 o
  14  -8   3     3106.52     3295.86    211.55 o
  -9  -7   3      770.37      805.10     84.36 o
  -8  -7   3       16.06       -1.47     28.00 o
  -7  -7   3      680.89      632.45     54.04 o
  -6  -7   3      187.45      179.51     29.53 o
  -5  -7   3     1395.51     1630.63     57.87 o
  -4  -7   3      206.57      198.91     22.99 o
  -3  -7   3     7935.90     8061.58    128.85 o
  -2  -7   3      544.03      571.48     29.81 o
  -1  -7   3     1332.72     1328.17     51.38 o
   0  -7   3       17.49       21.38      9.77 o
   1  -7   3     1560.86     1533.61     45.85 o
   2  -7   3     1551.57     1452.79     42.62 o
   3  -7   3      411.96      509.86     24.73 o
   4  -7   3      844.43      688.81     34.73 o
   5  -7   3     4701.58     4802.43     93.52 o
   6  -7   3      715.42      694.07     33.65 o
   7  -7   3     1598.01     1579.54     51.40 o
   8  -7   3     1189.90     1226.08     89.51 o
   9  -7   3      635.03      722.25     58.71 o
  10  -7   3      133.97      148.53     35.07 o
  11  -7   3      664.29      624.81     45.90 o
  12  -7   3      610.66      682.92     63.58 o
  13  -7   3      665.01      701.87     85.07 o
  14  -7   3      493.84      482.75     89.16 o
 -10  -6   3     2278.04     2194.42    129.05 o
  -9  -6   3       15.18        6.23     27.98 o
  -8  -6   3     1098.81     1097.87    114.57 o
  -7  -6   3      135.52       95.17     23.71 o
  -6  -6   3      775.82      772.51     40.71 o
  -5  -6   3      293.05      312.17     29.49 o
  -4  -6   3     1003.44      952.95     31.45 o
  -3  -6   3      614.96      558.88     22.84 o
  -2  -6   3     8976.20     8854.84    148.46 o
  -1  -6   3     1461.38     1438.38     36.55 o
   0  -6   3     5054.16     5006.59     77.30 o
   1  -6   3      440.81      385.00     24.36 o
   2  -6   3        5.01        7.00      8.97 o
   3  -6   3     3452.02     3366.78     60.39 o
   4  -6   3      270.08      221.81     17.25 o
   5  -6   3     3733.14     3587.88     83.12 o
   6  -6   3     3033.30     3261.36     76.72 o
   7  -6   3     7565.10     7455.20    143.55 o
   8  -6   3      724.75      700.97     49.93 o
   9  -6   3      987.36     1018.70     47.88 o
  10  -6   3      874.00      968.52     45.63 o
  11  -6   3      180.07      229.14     32.00 o
  12  -6   3       97.83       75.22     27.20 o
  13  -6   3     1537.25     1325.69    102.55 o
  14  -6   3       60.69       59.66     45.57 o
 -10  -5   3        8.44       18.76     30.92 o
  -9  -5   3     1217.09     1240.87     77.28 o
  -8  -5   3       18.38       18.67     23.31 o
  -7  -5   3     3438.66     3342.65     98.04 o
  -6  -5   3        4.34       10.54     15.08 o
  -5  -5   3     3919.79     3923.45     88.96 o
  -4  -5   3       88.17      101.23     12.30 o
  -3  -5   3     3561.87     3433.31     66.81 o
  -2  -5   3       22.65       10.35      8.09 o
  -1  -5   3     6637.36     6881.82    113.65 o
   0  -5   3     1801.62     1883.65     41.04 o
   1  -5   3     8201.01     8446.03    127.31 o
   2  -5   3     3510.92     3203.91     79.86 o
   3  -5   3      425.20      365.21     17.28 o
   4  -5   3    10734.95    10479.57    155.51 o
   5  -5   3       11.38       -1.14      8.27 o
   6  -5   3    16043.28    15867.32    280.94 o
   7  -5   3     5337.60     5204.70    108.54 o
   8  -5   3     4074.95     4058.96     93.19 o
   9  -5   3     1220.67     1249.49     48.29 o
  10  -5   3        2.70       18.37     15.23 o
  11  -5   3      454.59      453.73     41.00 o
  12  -5   3     1773.93     1777.51     97.95 o
  13  -5   3      111.55       79.91     39.41 o
  14  -5   3      462.25      466.98     95.08 o
 -11  -4   3     1264.09     1380.19    153.05 o
 -10  -4   3      983.90      902.17     94.67 o
  -9  -4   3       34.47       35.26     34.98 o
  -8  -4   3     3822.64     3889.89    157.79 o
  -7  -4   3        2.80       -5.30     14.49 o
  -6  -4   3     1863.52     1839.08     60.92 o
  -5  -4   3      123.91      136.55     13.76 o
  -4  -4   3      299.31      281.89     16.93 o
  -3  -4   3      613.46      762.48     34.69 o
  -2  -4   3     6196.75     6506.50     95.97 o
  -1  -4   3     8366.89     8382.12    109.47 o
   0  -4   3     1574.36     1477.72     29.20 o
   1  -4   3    12581.66    13000.28    169.16 o
   2  -4   3     5771.00     5725.01     95.96 o
   3  -4   3    10914.38    11199.49    149.50 o
   4  -4   3     2719.59     2553.48     47.49 o
   5  -4   3     2379.27     2300.86     57.22 o
   6  -4   3     1412.21     1531.49     43.51 o
   7  -4   3     1746.34     1630.08     50.61 o
   8  -4   3      246.52      224.78     23.70 o
   9  -4   3     6743.33     6453.48    134.70 o
  10  -4   3       25.72       46.53     16.68 o
  11  -4   3     4961.49     4945.56    151.00 o
  12  -4   3      143.61      154.06     33.16 o
  13  -4   3      698.04      584.91     97.85 o
  14  -4   3       99.74      156.27     65.79 o
 -12  -3   3      338.17      362.41     89.01 o
 -11  -3   3      408.92      416.45     67.40 o
 -10  -3   3     1080.13     1059.42     89.87 o
  -9  -3   3     1511.33     1463.05     96.22 o
  -8  -3   3     1196.51     1248.55     86.70 o
  -7  -3   3       98.19      110.56     18.93 o
  -6  -3   3     2043.71     1992.06     60.05 o
  -5  -3   3        5.50       11.35      7.59 o
  -4  -3   3      408.88      371.97     15.71 o
  -3  -3   3        4.37       -0.67      5.65 o
  -2  -3   3     1611.60     1556.72     30.17 o
  -1  -3   3    10414.36    10584.15    129.90 o
   0  -3   3     8944.29     9256.08    114.37 o
   1  -3   3      448.14      420.23     15.39 o
   2  -3   3      144.36      169.33     10.36 o
   3  -3   3      378.12      323.12     15.98 o
   4  -3   3      444.00      423.56     21.53 o
   5  -3   3        4.51        3.23      8.85 o
   6  -3   3     4031.16     3887.14     87.59 o
   7  -3   3       29.30       15.84     12.19 o
   8  -3   3     3331.37     3283.45     81.94 o
   9  -3   3     1234.50     1113.98     47.11 o
  10  -3   3     2683.80     2614.36     89.87 o
  11  -3   3       93.58       97.39     27.16 o
  12  -3   3     1006.26     1075.43     94.75 o
  13  -3   3       21.73       57.61     46.88 o
  14  -3   3      684.45      629.09    111.58 o
 -12  -2   3      134.92      168.68     49.99 o
 -11  -2   3     1005.93     1029.37    118.84 o
 -10  -2   3      452.19      373.73     57.57 o
  -9  -2   3     2804.52     2907.37    131.23 o
  -8  -2   3        3.79       -3.89     13.40 o
  -7  -2   3     3221.76     3234.06     74.00 o
  -6  -2   3      359.78      358.68     19.94 o
  -5  -2   3     2984.94     3190.80     55.84 o
  -4  -2   3      356.43      337.35     15.06 o
  -3  -2   3     7318.39     7671.05     95.73 o
  -2  -2   3       74.41       73.05      8.15 o
  -1  -2   3     1856.46     1775.28     28.48 o
   0  -2   3        1.98       -9.39      4.70 o
   1  -2   3     1430.87     1376.34     23.67 o
   2  -2   3     8749.31     9160.99    119.23 o
   3  -2   3     3294.74     3235.78     56.43 o
   4  -2   3      465.10      516.13     19.61 o
   5  -2   3     3253.39     3518.22     73.03 o
   6  -2   3      369.94      425.42     24.58 o
   7  -2   3     2414.91     2356.76     81.08 o
   8  -2   3       93.07       82.78     17.63 o
   9  -2   3     2418.95     2484.03     74.32 o
  10  -2   3       92.87       32.16     27.68 o
  11  -2   3     4549.78     4726.42    249.68 o
  12  -2   3      150.10      134.06     62.11 o
  13  -2   3     1120.97     1146.96    137.28 o
 -13  -1   3      469.97      425.94    124.39 o
 -12  -1   3      417.06      365.92     81.57 o
 -11  -1   3       59.97       66.40     28.56 o
 -10  -1   3     2390.92     2244.02    112.48 o
  -9  -1   3       41.78       13.00     20.57 o
  -8  -1   3     5580.80     5532.63    110.08 o
  -7  -1   3     1454.92     1625.91     65.53 o
  -6  -1   3     2430.43     2291.70     48.37 o
  -5  -1   3      888.08      911.89     25.00 o
  -4  -1   3    10233.17    10211.85    139.85 o
  -3  -1   3     1573.87     1761.60     31.76 o
  -2  -1   3      794.62      767.86     17.23 o
  -1  -1   3    12413.39    12973.86    142.51 o
   0  -1   3     1053.55     1029.25     17.73 o
   1  -1   3     7154.97     7332.52     86.31 o
   2  -1   3        5.05        1.82      6.45 o
   3  -1   3     1326.31     1365.43     46.27 o
   4  -1   3     5990.85     6171.04     99.05 o
   5  -1   3      769.74      764.70     29.82 o
   6  -1   3     1155.43     1046.59     40.01 o
   7  -1   3       49.71       49.72     15.04 o
   8  -1   3     3575.67     3529.18     88.99 o
   9  -1   3        1.92        4.49     14.60 o
  10  -1   3     1241.57     1233.20     71.86 o
  11  -1   3      972.15      924.82     77.20 o
  12  -1   3      181.56      122.59     39.48 o
  13  -1   3       11.26       32.93     46.22 o
 -13   0   3      773.36      756.74     82.48 o
 -12   0   3      535.38      527.45     57.34 o
 -11   0   3      527.11      520.59     60.50 o
 -10   0   3       69.70       62.22     24.54 o
  -9   0   3     5269.52     5288.52    140.89 o
  -8   0   3      247.13      255.24     16.36 o
  -7   0   3    16298.95    16190.95    259.14 o
  -6   0   3     3752.79     3685.53     70.29 o
  -5   0   3     5047.72     5168.02     71.34 o
  -4   0   3     1554.31     1506.37     27.62 o
  -3   0   3     1287.92     1443.57     35.41 o
  -2   0   3    11820.95    11987.52    169.87 o
  -1   0   3      601.47      594.63     10.18 o
   0   0   3    17255.82    17581.78    202.45 o
   1   0   3    63988.27    63560.91    676.73 o
   2   0   3    16666.39    17081.10    215.49 o
   3   0   3     9790.88     9822.68    151.46 o
   4   0   3        6.09       14.20     10.12 o
   5   0   3     3272.22     2987.38     73.66 o
   6   0   3      299.41      315.53     25.28 o
   7   0   3       64.07       62.99     16.48 o
   8   0   3     3620.04     3546.89     91.19 o
   9   0   3       23.66       18.32     17.57 o
  10   0   3      284.90      358.97     52.93 o
  11   0   3     1305.00     1261.00     91.94 o
  12   0   3      269.89      244.25     57.29 o
 -14   1   3      540.61      502.80    174.89 o
 -13   1   3      294.96      398.50     53.51 o
 -12   1   3     3304.76     3114.48    119.41 o
 -11   1   3      686.52      718.21     55.45 o
 -10   1   3        3.05      -18.21     12.68 o
  -9   1   3     4139.60     3966.34     87.26 o
  -8   1   3      209.65      205.18     18.60 o
  -7   1   3      895.70      898.98     22.96 o
  -6   1   3     4225.95     4286.67     85.36 o
  -5   1   3      718.52      716.24     17.92 o
  -4   1   3    11062.38    11557.34    179.46 o
  -3   1   3        0.56       -0.50      6.40 o
  -2   1   3     8219.58     8209.67    301.87 o
  -1   1   3     1954.69     2061.83     27.56 o
   0   1   3     4073.89     4009.84     56.44 o
   1   1   3     1404.75     1526.29     29.04 o
   2   1   3     3899.23     3951.85     61.06 o
   3   1   3      633.49      606.87     26.72 o
   4   1   3     4225.11     4120.87    102.79 o
   5   1   3     1444.69     1422.65     43.43 o
   6   1   3      174.29      200.84     22.62 o
   7   1   3     3839.46     3787.06     94.07 o
   8   1   3      378.05      347.53     34.47 o
   9   1   3      922.74      928.10     58.88 o
  10   1   3      475.08      536.47     64.10 o
  11   1   3      318.62      262.99     98.29 o
  12   1   3     1238.65     1415.68    160.58 o
 -14   2   3        2.49      -13.35     25.85 o
 -13   2   3     1321.79     1331.71     80.09 o
 -12   2   3       13.64        7.83     20.11 o
 -11   2   3       12.90        5.18     28.59 o
 -10   2   3     1246.94     1330.88     50.51 o
  -9   2   3      470.89      505.77     29.53 o
  -8   2   3       27.07       28.11     10.71 o
  -7   2   3     2723.00     2646.15     48.10 o
  -6   2   3      296.63      289.87     12.04 o
  -5   2   3     8756.53     8609.47    119.21 o
  -4   2   3       80.55       68.36      7.34 o
  -3   2   3     4323.71     4347.45    176.42 o
  -2   2   3    12331.71    12836.38    180.37 o
  -1   2   3     2476.66     2417.05     37.92 o
   0   2   3     6979.53     7232.61     95.72 o
   1   2   3      547.99      489.09     17.84 o
   2   2   3        8.56       -9.09      8.95 o
   3   2   3     4888.69     4792.31     89.74 o
   4   2   3     1648.40     1562.16     43.24 o
   5   2   3     2207.88     2235.45     59.06 o
   6   2   3     2146.91     2204.90     66.24 o
   7   2   3     1552.86     1482.81     68.12 o
   8   2   3     2271.76     2203.24    116.12 o
   9   2   3       48.92       26.99     22.27 o
  10   2   3     1094.26     1127.86     89.92 o
  11   2   3      575.62      525.66     84.38 o
 -14   3   3     1052.33     1196.49     79.22 o
 -13   3   3      110.48       94.79     30.86 o
 -12   3   3      888.69      984.83     62.42 o
 -11   3   3        3.92      -15.09     13.57 o
 -10   3   3     2195.05     2236.76     81.34 o
  -9   3   3      144.50      169.17     18.04 o
  -8   3   3      171.86      171.85     13.36 o
  -7   3   3     1983.74     2051.12     38.31 o
  -6   3   3     3021.08     3088.69     49.15 o
  -5   3   3      142.39      103.11      7.28 o
  -4   3   3    10682.08    10737.96    153.80 o
  -3   3   3     5483.07     5885.70     80.74 o
  -2   3   3    19929.44    20340.52    243.07 o
  -1   3   3      112.74      137.03      9.25 o
   0   3   3      260.76      201.58     12.01 o
   1   3   3       38.71       51.15     10.00 o
   2   3   3      452.17      410.57     22.00 o
   3   3   3     2151.71     2130.72     58.88 o
   4   3   3     4639.61     4681.29    119.40 o
   5   3   3     2234.39     2188.08     62.84 o
   6   3   3     3058.04     2964.70     82.06 o
   7   3   3     1757.77     1688.28     74.41 o
   8   3   3     1319.70     1330.73    113.04 o
   9   3   3      853.23      869.08     78.68 o
  10   3   3       18.52       51.10     35.41 o
  11   3   3      765.21      796.43     88.66 o
 -14   4   3      408.30      540.25     82.90 o
 -13   4   3      388.56      407.76     45.77 o
 -12   4   3      686.98      640.42     67.37 o
 -11   4   3     1398.38     1402.20     64.70 o
 -10   4   3      514.39      512.47     25.97 o
  -9   4   3     3433.41     3513.88     65.95 o
  -8   4   3     2459.48     2406.79     44.94 o
  -7   4   3     3140.30     3111.26     58.45 o
  -6   4   3     1138.95     1055.08     26.14 o
  -5   4   3     1029.91      895.04     20.56 o
  -4   4   3     1316.00     1280.89     23.85 o
  -3   4   3     1353.63     1260.81     21.43 o
  -2   4   3     1730.17     1773.74     32.66 o
  -1   4   3     1323.58     1398.71     28.83 o
   0   4   3      969.37      997.85     24.10 o
   1   4   3       36.91       45.53      8.87 o
   2   4   3     1386.60     1319.33     32.64 o
   3   4   3     2662.57     2735.35     63.21 o
   4   4   3     2258.58     2236.07     71.79 o
   5   4   3     2524.97     2506.57     79.95 o
   6   4   3     1892.56     1876.76     78.39 o
   7   4   3     1154.33     1138.82    108.55 o
   8   4   3      112.12      134.67     30.94 o
   9   4   3      629.94      579.89     71.26 o
  10   4   3      297.32      338.85     59.43 o
 -15   5   3      665.65      648.91     62.20 o
 -14   5   3      903.93      926.68     66.26 o
 -13   5   3     1695.48     1572.38     93.65 o
 -12   5   3     3794.72     3662.29    118.56 o
 -11   5   3     1014.07      983.16     57.39 o
 -10   5   3     7825.99     7648.78    192.92 o
  -9   5   3     1294.44     1315.34     38.10 o
  -8   5   3     1084.70     1004.31     30.81 o
  -7   5   3      798.51      841.58     25.96 o
  -6   5   3     1724.66     1962.46     37.83 o
  -5   5   3     7323.08     7503.98     92.34 o
  -4   5   3      870.20      971.91     20.14 o
  -3   5   3     8074.19     7905.29     98.33 o
  -2   5   3       69.15       44.12      7.20 o
  -1   5   3     5361.44     5363.31     77.20 o
   0   5   3     4930.87     4927.13     78.63 o
   1   5   3     1588.86     1633.69     46.16 o
   2   5   3      747.03      715.26     28.23 o
   3   5   3       47.74       41.09     13.55 o
   4   5   3      932.64      956.92     67.53 o
   5   5   3     1705.61     1720.88     75.15 o
   6   5   3      106.89      122.39     31.65 o
   7   5   3      468.36      465.08     48.80 o
   8   5   3      126.38      130.76     33.24 o
   9   5   3      322.49      296.81     59.10 o
 -15   6   3      696.61      787.34     64.83 o
 -14   6   3       69.01       80.99     28.86 o
 -13   6   3      318.19      336.57     50.47 o
 -12   6   3     1515.15     1546.34     91.66 o
 -11   6   3     1006.72     1066.61     53.95 o
 -10   6   3     1791.24     1844.10     59.36 o
  -9   6   3     2337.27     2316.15     75.37 o
  -8   6   3     2472.49     2502.18     56.46 o
  -7   6   3     1268.69     1247.01     27.12 o
  -6   6   3     4208.42     4154.42     67.25 o
  -5   6   3      595.77      614.32     20.12 o
  -4   6   3     8729.12     8914.54    110.46 o
  -3   6   3      736.16      704.30     20.35 o
  -2   6   3     3273.09     3076.60     52.91 o
  -1   6   3     2179.31     2209.94     43.96 o
   0   6   3     1057.03      980.34     32.80 o
   1   6   3      280.35      296.26     20.49 o
   2   6   3     2630.82     2813.85     67.82 o
   3   6   3     2438.94     2309.62     95.00 o
   4   6   3     2327.84     2271.27     87.80 o
   5   6   3       39.01       20.21     20.31 o
   6   6   3     1212.18     1297.22     73.93 o
   7   6   3        0.69        4.45     23.20 o
   8   6   3      580.79      599.89     79.06 o
   9   6   3       14.48       16.68     39.66 o
 -15   7   3       12.52       -0.39     22.34 o
 -14   7   3      268.19      187.43     37.47 o
 -13   7   3      575.98      456.28     44.07 o
 -12   7   3        1.12       14.68     16.47 o
 -11   7   3     1123.99     1167.89     56.11 o
 -10   7   3       47.72       53.96     15.59 o
  -9   7   3      808.89      860.95     29.57 o
  -8   7   3     5707.93     5836.19     92.77 o
  -7   7   3     4053.42     4139.78     70.11 o
  -6   7   3     3086.29     3133.33     60.36 o
  -5   7   3     2838.72     2842.55     46.30 o
  -4   7   3        1.64       14.80      8.37 o
  -3   7   3     6105.18     6171.38     91.00 o
  -2   7   3      557.06      579.12     24.00 o
  -1   7   3     3530.73     3366.83    104.05 o
   0   7   3      788.95      811.78     38.44 o
   1   7   3     2375.78     2222.69     58.87 o
   2   7   3        3.35       -6.52     15.30 o
   3   7   3        8.69       -7.36     15.15 o
   4   7   3      400.22      410.61     37.74 o
   5   7   3     1047.81     1090.88     68.70 o
   6   7   3     1652.60     1494.65     83.93 o
   7   7   3     1673.29     1663.10    146.94 o
   8   7   3      240.35      248.36     60.87 o
 -15   8   3      216.94      232.22     56.63 o
 -14   8   3       15.73       50.27     24.29 o
 -13   8   3       34.84       37.88     26.60 o
 -12   8   3      100.24       70.53     43.89 o
 -11   8   3     1007.08     1013.82     53.32 o
 -10   8   3     1072.33      993.88     61.91 o
  -9   8   3     1042.37      992.33     40.19 o
  -8   8   3     7001.42     7049.30    137.75 o
  -7   8   3     2125.52     2136.64     52.24 o
  -6   8   3     2195.89     2281.34     48.80 o
  -5   8   3     2113.33     2087.94     46.31 o
  -4   8   3     1835.89     1844.27     38.34 o
  -3   8   3       22.61       20.27     10.49 o
  -2   8   3     3227.69     3262.10     71.30 o
  -1   8   3       48.92       40.17     13.38 o
   0   8   3     5312.50     5243.52    111.17 o
   1   8   3      144.12      178.51     22.44 o
   2   8   3      554.31      516.34     36.78 o
   3   8   3       81.35       72.99     22.60 o
   4   8   3     2712.81     2792.99     92.69 o
   5   8   3      114.65       72.72     26.02 o
   6   8   3     2009.70     2006.69     85.36 o
   7   8   3      633.60      628.60     73.50 o
 -15   9   3     1379.17     1314.17     76.61 o
 -14   9   3       64.72       80.88     28.04 o
 -13   9   3       15.08       -8.32     22.72 o
 -12   9   3       19.68       31.27     18.43 o
 -11   9   3     1329.02     1340.91     58.57 o
 -10   9   3      312.83      349.90     32.71 o
  -9   9   3     2438.65     2409.02     77.66 o
  -8   9   3     2045.72     2192.22     76.75 o
  -7   9   3     1255.72     1274.13     39.51 o
  -6   9   3       68.54       62.95     12.54 o
  -5   9   3      575.69      585.79     21.60 o
  -4   9   3       21.25       33.55     10.85 o
  -3   9   3     1975.94     2022.46     53.76 o
  -2   9   3      459.80      540.77     32.14 o
  -1   9   3     2178.43     2138.21     79.27 o
   0   9   3       42.41       15.32     15.53 o
   1   9   3     3293.75     3271.78     99.26 o
   2   9   3     1268.30     1322.06     70.80 o
   3   9   3     2843.94     2994.30    116.60 o
   4   9   3      576.29      497.88     52.54 o
   5   9   3       48.33       58.60     29.68 o
   6   9   3      172.48      197.77     42.36 o
 -14  10   3     3927.19     3849.89    130.94 o
 -13  10   3      327.72      318.17     39.94 o
 -12  10   3      676.28      688.00     50.51 o
 -11  10   3       66.73       72.45     21.66 o
 -10  10   3        3.00       -3.29     15.08 o
  -9  10   3     2257.04     2122.91     74.25 o
  -8  10   3        6.41       -5.11     14.42 o
  -7  10   3     1554.26     1481.03     50.66 o
  -6  10   3     6293.22     6084.69    142.06 o
  -5  10   3       96.73      118.63     18.48 o
  -4  10   3     1247.97     1356.22     46.11 o
  -3  10   3       86.12       76.34     17.34 o
  -2  10   3       48.46       50.77     18.32 o
  -1  10   3       29.19       35.74     18.65 o
   0  10   3      143.91      147.14     27.51 o
   1  10   3      188.19      204.40     33.87 o
   2  10   3     1095.73     1069.73    141.66 o
   3  10   3        0.37       11.84     27.57 o
   4  10   3     1621.13     1461.27    101.00 o
   5  10   3       16.15       29.32     40.31 o
 -14  11   3      165.98      146.71     33.90 o
 -13  11   3     2534.66     2346.31     95.27 o
 -12  11   3      270.00      314.28     42.96 o
 -11  11   3     1548.62     1537.74     67.96 o
 -10  11   3      215.20      192.26     43.61 o
  -9  11   3      596.04      561.48     42.82 o
  -8  11   3      265.90      292.00     32.60 o
  -7  11   3     2185.83     2043.93     76.48 o
  -6  11   3       21.45      -10.35     14.96 o
  -5  11   3     2702.09     2600.95     76.38 o
  -4  11   3       27.16       40.52     18.11 o
  -3  11   3      890.25      870.33     50.10 o
  -2  11   3       55.08        9.16     27.95 o
  -1  11   3       51.73       58.41     37.46 o
   0  11   3      397.29      427.05     82.86 o
   1  11   3      385.05      440.95     48.96 o
   2  11   3      301.17      333.49     45.01 o
   3  11   3       92.34      116.21     38.76 o
   4  11   3        0.66       -2.43     32.88 o
 -14  12   3      774.10      901.18     94.97 o
 -13  12   3       21.47        7.91     18.29 o
 -12  12   3      806.09      960.09     78.99 o
 -11  12   3      361.54      391.49     41.28 o
 -10  12   3     2820.73     2759.81    132.05 o
  -9  12   3       63.99       64.61     21.75 o
  -8  12   3      653.51      606.10     46.43 o
  -7  12   3     2006.16     2109.54     82.71 o
  -6  12   3     2272.08     2253.92     86.88 o
  -5  12   3      957.99      967.27     49.77 o
  -4  12   3     3374.33     3614.06     99.39 o
  -3  12   3       45.17       43.11     21.12 o
  -2  12   3      293.23      335.17     42.71 o
  -1  12   3      695.35      720.50     58.45 o
   0  12   3       20.75       28.80     25.18 o
   1  12   3     1522.97     1540.00     86.07 o
   2  12   3        7.81       15.13     30.87 o
 -13  13   3      968.48     1019.13     69.46 o
 -12  13   3       57.39       28.17     44.55 o
 -11  13   3     3068.71     3052.03    207.42 o
 -10  13   3        0.91       25.41     19.85 o
  -9  13   3      897.69      995.93     60.66 o
  -8  13   3      632.40      605.84     50.50 o
  -7  13   3     1365.89     1428.08    132.80 o
  -6  13   3     1926.39     1907.74    169.06 o
  -5  13   3     1317.46     1312.61    132.49 o
  -4  13   3     2128.63     1920.23    113.53 o
  -3  13   3     1576.73     1577.99    107.56 o
  -2  13   3      419.46      578.51     69.90 o
  -1  13   3      431.53      322.13     46.17 o
   0  13   3      556.96      664.31     86.27 o
   1  13   3       78.72       86.24     41.42 o
 -12  14   3      586.12      624.34     58.44 o
 -11  14   3        5.15       17.53     23.39 o
 -10  14   3      120.13      133.47     46.39 o
  -9  14   3       89.33       49.07     24.72 o
  -8  14   3      389.16      426.54     47.77 o
  -7  14   3     1100.45      926.22     73.68 o
  -6  14   3       51.66       11.57     27.37 o
  -5  14   3      869.88      841.57     73.66 o
  -4  14   3      788.36      701.51     80.87 o
  -3  14   3     1156.26     1273.58    118.73 o
  -2  14   3     1563.95     1679.23    117.70 o
  -1  14   3      832.99     1128.14    100.53 o
 -10  15   3       49.55       75.94     36.06 o
  -9  15   3      374.60      250.78     48.22 o
  -8  15   3      211.94      232.02     49.44 o
  -7  15   3       97.86      114.52     38.79 o
  -6  15   3      172.41      245.56     55.03 o
  -5  15   3       91.50       76.87     41.99 o
  -4  15   3      258.46      270.18     58.45 o
   4 -16   4      669.02      511.59     97.56 o
   5 -16   4     1017.35     1069.15     92.15 o
   6 -16   4     1568.68     1732.53    227.39 o
   7 -16   4      525.88      494.38     67.48 o
   8 -16   4     1733.99     1897.56    166.42 o
   9 -16   4       72.89       88.28     53.31 o
  10 -16   4      474.39      485.60     95.81 o
   1 -15   4      687.33      788.40     83.39 o
   2 -15   4       45.97       66.71     37.52 o
   3 -15   4     1099.38     1043.22     98.25 o
   4 -15   4        7.15      -34.11     25.43 o
   5 -15   4       77.85      105.11     38.90 o
   6 -15   4      891.00      756.36    194.86 o
   7 -15   4       47.74       72.48     32.71 o
   8 -15   4      820.94      778.38     75.53 o
   9 -15   4     2103.39     2198.77    167.07 o
  10 -15   4      506.12      508.53     90.99 o
  11 -15   4     1118.81     1085.18    127.13 o
  -1 -14   4      285.76      334.16     66.37 o
   0 -14   4      189.02      118.28     39.19 o
   1 -14   4     1405.20     1517.55     87.92 o
   2 -14   4      651.30      658.28     62.03 o
   3 -14   4       34.05        0.81     22.69 o
   4 -14   4      628.65      655.09     67.40 o
   5 -14   4      174.05      181.25     41.42 o
   6 -14   4      208.14      174.98     46.92 o
   7 -14   4      283.17      322.96     50.60 o
   8 -14   4      574.82      525.60    140.90 o
   9 -14   4      286.69      251.18     46.37 o
  10 -14   4      497.64      724.82    101.35 o
  11 -14   4        7.50        4.31     37.31 o
  12 -14   4      407.90      452.59     86.53 o
  -3 -13   4       32.33       14.66     36.37 o
  -2 -13   4     2215.69     2200.87    327.69 o
  -1 -13   4       38.95       33.48     26.14 o
   0 -13   4     3344.99     3228.73    123.67 o
   1 -13   4     2029.46     2149.37     97.65 o
   2 -13   4     2070.02     1981.28     91.01 o
   3 -13   4     1033.66     1018.53     68.33 o
   4 -13   4       34.27        9.92     22.41 o
   5 -13   4      740.67      633.48     48.57 o
   6 -13   4       94.21      129.45     37.72 o
   7 -13   4      371.31      373.45     62.03 o
   8 -13   4      241.38      356.94     54.29 o
   9 -13   4      100.96       84.35     32.29 o
  10 -13   4     1884.09     1701.23     97.86 o
  11 -13   4      349.31      383.59     77.18 o
  12 -13   4      623.80      628.50     98.87 o
  13 -13   4      511.28      482.97     93.83 o
  -4 -12   4     1474.41     1451.42    115.36 o
  -3 -12   4     1510.37     1520.79    151.08 o
  -2 -12   4     1456.84     1658.67     96.64 o
  -1 -12   4      431.74      413.64     48.13 o
   0 -12   4      370.84      390.03     46.22 o
   1 -12   4     2512.36     2628.53    128.93 o
   2 -12   4       97.73       94.41     27.87 o
   3 -12   4     2771.59     2914.23    107.33 o
   4 -12   4      663.67      634.93     51.69 o
   5 -12   4     3978.60     3812.43    102.86 o
   6 -12   4      103.88       96.23     24.02 o
   7 -12   4     1469.07     1495.13     66.76 o
   8 -12   4      321.67      366.75     43.48 o
   9 -12   4     2371.70     2157.33     98.89 o
  10 -12   4        4.19      -14.27     25.57 o
  11 -12   4      328.53      300.93    100.99 o
  12 -12   4       99.40       28.11     36.58 o
  13 -12   4      821.09      819.53    113.04 o
  14 -12   4        5.38        5.84     37.02 o
  -5 -11   4      758.05      881.87    106.03 o
  -4 -11   4      208.42      126.07     43.83 o
  -3 -11   4      833.90      808.45     81.90 o
  -2 -11   4     2120.04     1875.96     87.56 o
  -1 -11   4      278.83      262.09     61.09 o
   0 -11   4     1613.29     1527.69     75.85 o
   1 -11   4        0.67       23.30     22.81 o
   2 -11   4     2916.27     2958.47    103.86 o
   3 -11   4      468.64      402.91     38.31 o
   4 -11   4     6883.14     7171.10    260.42 o
   5 -11   4       39.96       28.95     16.76 o
   6 -11   4     5544.69     5236.05    122.70 o
   7 -11   4       78.35       78.02     20.25 o
   8 -11   4     3998.49     3870.53    110.60 o
   9 -11   4      506.04      481.26     47.46 o
  10 -11   4      709.07      865.66     64.36 o
  11 -11   4        9.98       11.54     21.79 o
  12 -11   4     2628.99     2541.46    135.89 o
  13 -11   4       48.56      -36.15     30.38 o
  14 -11   4      125.57       46.81     46.00 o
  -6 -10   4      185.31      148.91     48.04 o
  -5 -10   4      384.53      415.12     62.19 o
  -4 -10   4      602.82      493.18     66.37 o
  -3 -10   4       53.59       43.57     24.69 o
  -2 -10   4      100.01      136.89     30.78 o
  -1 -10   4     1470.83     1377.61     82.02 o
   0 -10   4      148.76      107.93     21.16 o
   1 -10   4      297.05      356.98     32.64 o
   2 -10   4        5.22        6.89     10.06 o
   3 -10   4     5259.59     5382.25    102.50 o
   4 -10   4      347.68      429.76     27.46 o
   5 -10   4     6502.86     6745.16    130.74 o
   6 -10   4      259.29      161.53     23.83 o
   7 -10   4      690.99      742.24     41.69 o
   8 -10   4       61.41       28.49     18.06 o
   9 -10   4     3190.82     3033.60     96.98 o
  10 -10   4      987.13      895.55     99.10 o
  11 -10   4      905.96     1009.94     66.15 o
  12 -10   4      473.57      454.63     67.08 o
  13 -10   4      377.52      597.40     96.54 o
  14 -10   4      185.47      246.09     69.37 o
  -7  -9   4       28.41      -15.07     39.80 o
  -6  -9   4      300.36      395.29    130.82 o
  -5  -9   4      190.21      119.73     40.32 o
  -4  -9   4     1322.07     1337.30     71.93 o
  -3  -9   4       84.40       46.87     24.82 o
  -2  -9   4      373.33      419.11     32.59 o
  -1  -9   4      723.58      793.42     41.21 o
   0  -9   4     1636.80     1723.87     67.04 o
   1  -9   4      599.26      606.98     32.67 o
   2  -9   4     3953.89     3941.33    103.38 o
   3  -9   4       10.92       -2.26      9.07 o
   4  -9   4     4649.97     4709.37     91.77 o
   5  -9   4       88.19       41.07     14.71 o
   6  -9   4     1685.16     1637.86     62.42 o
   7  -9   4      483.90      464.58     33.41 o
   8  -9   4     1864.91     1893.59     76.17 o
   9  -9   4       13.75       19.22     16.41 o
  10  -9   4     2043.52     2035.43     87.97 o
  11  -9   4     4351.01     4341.77    140.60 o
  12  -9   4     1258.86     1416.34     78.29 o
  13  -9   4      428.01      447.12     84.85 o
  14  -9   4     2439.92     2555.71    186.43 o
  -8  -8   4       13.25       19.72     29.78 o
  -7  -8   4       38.75       74.21     34.58 o
  -6  -8   4      687.85      646.52     93.54 o
  -5  -8   4     1278.45     1325.65     71.82 o
  -4  -8   4      702.66      734.05     41.29 o
  -3  -8   4     3029.44     2994.34     67.58 o
  -2  -8   4       87.66       92.24     17.74 o
  -1  -8   4     1502.62     1554.20     57.55 o
   0  -8   4       52.94       38.43     12.61 o
   1  -8   4      288.87      279.86     21.31 o
   2  -8   4      300.42      362.66     24.83 o
   3  -8   4      786.81      818.06     33.01 o
   4  -8   4      165.11      153.73     17.54 o
   5  -8   4      783.12      734.41     34.11 o
   6  -8   4      529.87      590.59     34.47 o
   7  -8   4     3754.36     3961.07     95.47 o
   8  -8   4       31.49       21.89     17.83 o
   9  -8   4      936.77      960.98     79.03 o
  10  -8   4       29.55       26.36     18.54 o
  11  -8   4      953.57     1033.79     63.80 o
  12  -8   4      284.84      239.82     38.42 o
  13  -8   4     1369.62     1425.39    137.14 o
  14  -8   4      115.10       62.87     44.40 o
  -9  -7   4      192.41      231.90     53.31 o
  -8  -7   4      981.41      999.21    171.35 o
  -7  -7   4       84.68       51.02     24.69 o
  -6  -7   4     1554.13     1511.32     66.53 o
  -5  -7   4       63.34       86.72     18.81 o
  -4  -7   4     5264.32     5327.90    100.62 o
  -3  -7   4     2371.51     2315.41     61.02 o
  -2  -7   4     4366.90     4362.53     84.42 o
  -1  -7   4     1151.16     1128.81     36.89 o
   0  -7   4        2.74        3.22      8.10 o
   1  -7   4     3828.23     4212.06     74.96 o
   2  -7   4     1257.39     1165.18     41.89 o
   3  -7   4     1682.09     1541.89     47.99 o
   4  -7   4     4362.54     4524.97    112.15 o
   5  -7   4     1880.53     1846.33     51.09 o
   6  -7   4     2503.81     2502.39     63.01 o
   7  -7   4      182.44      161.81     21.72 o
   8  -7   4      119.30       89.85     18.49 o
   9  -7   4       30.91       29.27     18.29 o
  10  -7   4      451.81      418.46     35.03 o
  11  -7   4      473.11      537.41     49.63 o
  12  -7   4      300.33      316.67     42.12 o
  13  -7   4      181.42      207.75     61.27 o
  14  -7   4      667.34      612.22    102.60 o
 -10  -6   4       43.27       67.04     38.41 o
  -9  -6   4     1687.48     1349.33    233.78 o
  -8  -6   4       91.64      104.58     26.67 o
  -7  -6   4     1060.86     1057.63     56.47 o
  -6  -6   4       15.34       13.28     17.38 o
  -5  -6   4     1877.31     1981.74     50.69 o
  -4  -6   4      627.79      621.84     26.77 o
  -3  -6   4     3740.23     3832.11     76.02 o
  -2  -6   4     3873.77     4044.70     81.79 o
  -1  -6   4     2867.45     2795.16     53.59 o
   0  -6   4      329.52      330.20     18.83 o
   1  -6   4     3599.47     3721.18     70.46 o
   2  -6   4     2462.23     2421.76     60.97 o
   3  -6   4     1568.16     1794.50     41.19 o
   4  -6   4     4224.88     3929.73     74.51 o
   5  -6   4     2487.79     2712.58     63.12 o
   6  -6   4     7003.08     6870.59    124.89 o
   7  -6   4     2408.80     2323.15     65.42 o
   8  -6   4     1892.71     1930.02     60.90 o
   9  -6   4     2157.77     2284.63     69.06 o
  10  -6   4      133.71      133.06     25.45 o
  11  -6   4      547.66      589.37     51.21 o
  12  -6   4       65.24       30.09     25.26 o
  13  -6   4      539.59      465.81     86.53 o
  14  -6   4      524.78      689.91    111.72 o
 -10  -5   4      642.82      732.18     75.82 o
  -9  -5   4        1.61        1.22     23.57 o
  -8  -5   4     1887.02     1887.31     73.21 o
  -7  -5   4       38.63       15.65     21.27 o
  -6  -5   4     1253.38     1266.18     48.81 o
  -5  -5   4      354.80      371.40     22.60 o
  -4  -5   4      535.20      521.54     33.60 o
  -3  -5   4      927.61      871.92     31.86 o
  -2  -5   4      660.52      591.88     25.62 o
  -1  -5   4     7601.04     7685.61    140.53 o
   0  -5   4     1718.72     1578.53     35.90 o
   1  -5   4    11207.70    11491.13    168.08 o
   2  -5   4     5033.38     4965.68     90.20 o
   3  -5   4     4880.92     4757.39     98.46 o
   4  -5   4     5706.20     5911.38     99.08 o
   5  -5   4     3782.51     3725.18     79.43 o
   6  -5   4     4221.43     4347.54     88.09 o
   7  -5   4     1614.49     1536.17    102.04 o
   8  -5   4      403.23      454.21     31.81 o
   9  -5   4     2058.50     2109.54     66.06 o
  10  -5   4        4.24      -16.94     14.21 o
  11  -5   4      398.99      442.08     46.70 o
  12  -5   4       45.73       66.01     30.91 o
  13  -5   4     1250.69     1263.65    136.41 o
  14  -5   4        6.75       -6.86     41.11 o
 -11  -4   4      923.67      743.69     76.20 o
 -10  -4   4       16.43       38.66     27.34 o
  -9  -4   4      416.34      482.48     40.88 o
  -8  -4   4      444.32      399.84     35.88 o
  -7  -4   4      435.50      368.44     40.60 o
  -6  -4   4       28.74       38.86     10.69 o
  -5  -4   4       62.02       90.26     12.68 o
  -4  -4   4        2.53       -3.77      6.91 o
  -3  -4   4     5544.34     5733.45     80.28 o
  -2  -4   4     8977.48     8738.73    170.12 o
  -1  -4   4     4057.78     3935.65     66.96 o
   0  -4   4     9148.33     9117.71    124.61 o
   1  -4   4    12759.11    12668.37    166.70 o
   2  -4   4      838.44      814.11     32.23 o
   3  -4   4     5275.87     5210.02    182.13 o
   4  -4   4     1144.50     1140.69     41.93 o
   5  -4   4        0.94       -3.28      9.06 o
   6  -4   4     6441.82     6272.33    136.88 o
   7  -4   4      365.38      374.26     26.15 o
   8  -4   4     9015.64     8926.54    172.38 o
   9  -4   4      906.31      920.23     45.06 o
  10  -4   4     6151.32     5969.09    134.09 o
  11  -4   4        6.95       29.43     22.44 o
  12  -4   4     1371.73     1514.62     95.99 o
  13  -4   4       93.48       15.99     40.53 o
  14  -4   4      117.89      133.12     59.22 o
 -12  -3   4       49.50       71.56     58.49 o
 -11  -3   4      151.91      199.28     52.10 o
 -10  -3   4        4.72       54.16     46.11 o
  -9  -3   4     1735.58     1636.86     76.04 o
  -8  -3   4      182.74      238.20     36.73 o
  -7  -3   4     1710.08     1673.46     56.10 o
  -6  -3   4     3058.97     3085.82    109.69 o
  -5  -3   4      498.18      523.00     20.62 o
  -4  -3   4     3032.64     3050.01     57.37 o
  -3  -3   4      173.44      232.48     13.73 o
  -2  -3   4     3141.73     3186.59     58.76 o
  -1  -3   4     5946.32     5866.04     81.89 o
   0  -3   4     1265.75     1273.60     25.79 o
   1  -3   4     1946.09     1911.59     34.33 o
   2  -3   4      115.25      143.24     10.76 o
   3  -3   4    12861.75    12914.12    215.07 o
   4  -3   4       65.87       21.08     10.14 o
   5  -3   4     5585.31     5394.27     99.63 o
   6  -3   4      399.61      461.06     35.54 o
   7  -3   4     3724.31     3595.07     79.95 o
   8  -3   4      386.25      391.46     31.03 o
   9  -3   4     9860.61     9962.16    332.91 o
  10  -3   4      446.17      416.53     37.95 o
  11  -3   4     1946.06     1894.66    107.12 o
  12  -3   4        0.90       11.31     26.26 o
  13  -3   4      848.25      854.00    119.83 o
 -12  -2   4      715.18      825.94    182.63 o
 -11  -2   4      362.26      255.56     88.17 o
 -10  -2   4     3299.26     3533.11    152.76 o
  -9  -2   4     1287.72     1229.94     63.64 o
  -8  -2   4     2635.51     2637.58     90.04 o
  -7  -2   4      699.25      740.85     31.07 o
  -6  -2   4     1005.30      968.26     27.37 o
  -5  -2   4      498.14      462.10     19.19 o
  -4  -2   4      302.43      295.14     12.09 o
  -3  -2   4       37.72        8.84      5.01 o
  -2  -2   4     5326.94     5508.32     86.82 o
  -1  -2   4      984.62     1018.31     23.48 o
   0  -2   4      979.47      887.58     19.53 o
   1  -2   4     2887.84     2969.31     44.61 o
   2  -2   4     2041.99     1938.79     42.34 o
   3  -2   4     1392.80     1348.73     39.98 o
   4  -2   4     1004.86      898.12     35.35 o
   5  -2   4      840.91      973.36     32.52 o
   6  -2   4     3261.19     3328.70     73.60 o
   7  -2   4       31.64       23.00     16.20 o
   8  -2   4     4853.72     4795.89    124.83 o
   9  -2   4     1362.62     1376.93     72.05 o
  10  -2   4      950.09     1067.15     57.12 o
  11  -2   4      271.95      223.18     44.24 o
  12  -2   4      210.15      236.94     46.69 o
  13  -2   4      105.76       76.60     55.86 o
 -13  -1   4      489.28      719.65    123.01 o
 -12  -1   4      592.39      670.56     64.86 o
 -11  -1   4      535.92      552.02     59.17 o
 -10  -1   4      172.32      112.73     33.72 o
  -9  -1   4     9931.68     9735.49    232.70 o
  -8  -1   4        5.67      -10.96      9.91 o
  -7  -1   4     5260.05     5048.21    134.50 o
  -6  -1   4     1541.35     1503.69     35.52 o
  -5  -1   4     3374.01     3339.98     51.10 o
  -4  -1   4     1192.55     1207.12     35.05 o
  -3  -1   4     1090.78     1086.03     22.53 o
  -2  -1   4     1740.68     1823.62     30.42 o
  -1  -1   4     1707.38     1693.92     29.26 o
   0  -1   4     6732.48     7001.87    127.57 o
   1  -1   4    26114.33    27034.35    311.64 o
   2  -1   4      762.02      742.68     20.02 o
   3  -1   4     2809.29     2595.21     80.92 o
   4  -1   4     1502.57     1557.65     45.46 o
   5  -1   4     4369.85     4363.70     86.66 o
   6  -1   4       25.07       10.16     14.00 o
   7  -1   4      324.19      305.98     31.27 o
   8  -1   4       32.20       44.84     16.52 o
   9  -1   4      692.07      800.88     49.55 o
  10  -1   4      312.78      341.61     56.30 o
  11  -1   4     1234.64     1181.86     88.75 o
  12  -1   4      172.28      214.63     48.06 o
  13  -1   4      627.08      691.08    120.34 o
 -13   0   4      977.75     1040.04     77.20 o
 -12   0   4      485.62      514.95     54.68 o
 -11   0   4     1834.55     1901.46    129.11 o
 -10   0   4     1234.06     1298.72    102.16 o
  -9   0   4       41.08       18.47     13.76 o
  -8   0   4     2754.84     2748.42    121.63 o
  -7   0   4      216.97      212.47     16.63 o
  -6   0   4     6521.85     6783.89    100.18 o
  -5   0   4      114.18      156.76     11.43 o
  -4   0   4     2022.11     1875.14     35.46 o
  -3   0   4     1420.75     1410.05     26.56 o
  -2   0   4    13148.95    12860.55    182.88 o
  -1   0   4      463.02      522.42     12.58 o
   1   0   4      387.34      429.80     14.46 o
   2   0   4    20482.23    21443.60    270.22 o
   3   0   4     6850.62     7444.68    134.54 o
   4   0   4      136.60      137.08     17.19 o
   5   0   4      366.27      430.71     26.17 o
   6   0   4        2.11      -13.70     10.65 o
   7   0   4      724.42      645.12     37.65 o
   8   0   4      131.07      116.92     23.64 o
   9   0   4      936.50      885.14     72.80 o
  10   0   4     2581.31     2487.07    123.01 o
  11   0   4      662.75      637.73    166.56 o
  12   0   4     1655.59     1639.49    114.57 o
 -14   1   4      149.71      230.79     51.76 o
 -13   1   4     1541.82     1656.28    126.33 o
 -12   1   4      235.11      278.55     50.44 o
 -11   1   4      827.83      780.32     55.45 o
 -10   1   4      369.23      316.05     35.58 o
  -9   1   4        2.08       -0.85     11.99 o
  -8   1   4       91.31      105.05     14.12 o
  -7   1   4     4520.97     4491.05     88.72 o
  -6   1   4     2706.70     2836.73     47.68 o
  -5   1   4    19438.42    19860.48    282.61 o
  -4   1   4       39.50       41.29      4.67 o
  -3   1   4    22386.86    21913.16    455.04 o
  -2   1   4      107.83      102.36      6.39 o
  -1   1   4     2636.52     2509.14     38.94 o
   0   1   4     4072.64     4344.75     66.23 o
   1   1   4     8821.79     9264.21    116.41 o
   2   1   4     3637.76     3639.02     63.64 o
   3   1   4     3076.19     3139.56     72.73 o
   4   1   4    11368.38    11007.68    194.93 o
   5   1   4     3393.90     3249.96     73.87 o
   6   1   4     2646.00     2536.22     66.75 o
   7   1   4     1391.41     1539.80     57.93 o
   8   1   4      113.77      126.17     25.08 o
   9   1   4      252.48      259.17     41.91 o
  10   1   4      227.30      165.60     58.02 o
  11   1   4      407.82      367.47     63.06 o
  12   1   4      547.45      557.16    112.31 o
 -14   2   4      232.13      270.06     66.53 o
 -13   2   4      142.50      135.37     32.52 o
 -12   2   4     1872.94     2183.73     91.41 o
 -11   2   4       99.17      100.29     46.53 o
 -10   2   4      376.90      377.45     35.70 o
  -9   2   4     1733.34     1737.57     48.70 o
  -8   2   4      922.43      976.43     29.91 o
  -7   2   4      354.70      363.18     16.82 o
  -6   2   4      880.49      807.91     21.56 o
  -5   2   4        8.79       13.82      4.35 o
  -4   2   4     5716.64     5630.82    228.41 o
  -3   2   4     1468.11     1604.22     41.52 o
  -2   2   4     2052.69     2023.37     31.15 o
  -1   2   4      699.14      675.57     17.25 o
   0   2   4     3767.14     3812.83     64.67 o
   1   2   4     2479.00     2503.54     57.42 o
   2   2   4      808.80      756.41     28.78 o
   3   2   4     3156.17     3263.34     69.63 o
   4   2   4     4183.28     4023.28     84.54 o
   5   2   4     3543.30     3500.78     86.72 o
   6   2   4     4772.84     4776.82    125.89 o
   7   2   4      190.98      235.35     34.27 o
   8   2   4      121.59       92.94     26.13 o
   9   2   4     1006.76     1036.58     78.91 o
  10   2   4       34.65       21.85     33.21 o
  11   2   4     1383.98     1474.14    109.64 o
 -14   3   4      959.96      978.28     69.89 o
 -13   3   4      510.09      508.10     50.25 o
 -12   3   4        2.22        1.14     18.08 o
 -11   3   4     1536.31     1627.87     92.04 o
 -10   3   4      229.83      279.38     25.98 o
  -9   3   4     2357.45     2422.99     57.67 o
  -8   3   4       26.27       32.70      9.81 o
  -7   3   4      563.90      557.48     18.64 o
  -6   3   4     2307.69     2368.29     39.93 o
  -5   3   4      394.95      537.37     17.58 o
  -4   3   4      312.53      396.20     14.48 o
  -3   3   4     9702.46     9932.71    156.45 o
  -2   3   4      208.35      231.79      9.18 o
  -1   3   4      432.27      375.40     15.53 o
   0   3   4       16.71       22.53      7.90 o
   1   3   4     1293.70     1561.35     55.12 o
   2   3   4     1876.93     1801.67     85.97 o
   3   3   4     2580.43     2649.78     76.09 o
   4   3   4    11369.53    11336.21    174.32 o
   5   3   4     5815.42     5544.83    122.61 o
   6   3   4      744.07      703.55     54.51 o
   7   3   4     3603.65     3384.14    114.81 o
   8   3   4      594.28      475.19     48.55 o
   9   3   4      244.04      201.41     46.62 o
  10   3   4       19.66        4.62     31.94 o
 -14   4   4       32.41       57.33     27.78 o
 -13   4   4     1270.20     1308.43     69.69 o
 -12   4   4     2432.58     2388.14     89.82 o
 -11   4   4      685.52      735.89     45.77 o
 -10   4   4     8493.73     8303.62    194.66 o
  -9   4   4      362.75      397.52     20.53 o
  -8   4   4     2191.61     2171.42     46.06 o
  -7   4   4      172.45      177.63     14.02 o
  -6   4   4       30.36       27.87      6.50 o
  -5   4   4      987.34     1213.30     28.24 o
  -4   4   4      281.16      338.87     12.66 o
  -3   4   4      930.44      824.83     20.95 o
  -2   4   4     3465.02     3590.32     56.64 o
  -1   4   4     3317.19     3319.34     55.44 o
   0   4   4     2055.81     2040.06     48.70 o
   1   4   4       11.55        1.43      8.28 o
   2   4   4     3146.79     3221.69     68.95 o
   3   4   4      167.83      149.29     18.14 o
   4   4   4     1964.10     2134.93     68.99 o
   5   4   4     1032.96     1037.77     58.76 o
   6   4   4      158.68      211.63     33.35 o
   7   4   4     1717.05     1868.78     95.96 o
   8   4   4      295.53      333.96     44.02 o
   9   4   4     1726.20     1688.94    127.97 o
  10   4   4      687.29      638.23    120.96 o
 -15   5   4      453.38      528.73     60.11 o
 -14   5   4      596.27      710.29     56.51 o
 -13   5   4     1516.22     1398.75    111.24 o
 -12   5   4      401.33      383.71     38.05 o
 -11   5   4     1245.49     1178.83     61.30 o
 -10   5   4     3658.94     3680.68     83.46 o
  -9   5   4     1217.48     1163.53     33.96 o
  -8   5   4     2635.43     2738.54     86.84 o
  -7   5   4      140.80      168.31     12.23 o
  -6   5   4      658.05      536.38     15.51 o
  -5   5   4     3992.14     4187.01     63.14 o
  -4   5   4     7333.56     6955.81     85.76 o
  -3   5   4     1510.83     1489.70     27.03 o
  -2   5   4     3265.16     3244.10     51.20 o
  -1   5   4     7976.21     8131.67    110.68 o
   0   5   4       12.96        9.08      7.13 o
   1   5   4     1074.59     1079.99     32.21 o
   2   5   4        3.02       -1.46      8.50 o
   3   5   4      639.47      673.95     30.52 o
   4   5   4     1304.49     1169.77     61.40 o
   5   5   4      653.86      606.14     49.61 o
   6   5   4     1241.95     1345.55     73.30 o
   7   5   4      481.01      491.57     51.00 o
   8   5   4     1811.53     1732.48     91.24 o
   9   5   4      749.32      775.40     88.45 o
 -15   6   4       35.33       33.45     25.74 o
 -14   6   4      565.52      493.42    101.91 o
 -13   6   4      354.42      331.99     70.37 o
 -12   6   4       91.82       55.27     24.58 o
 -11   6   4     1971.86     2032.09     72.85 o
 -10   6   4     3740.10     3802.41    106.55 o
  -9   6   4     6750.03     6728.06    114.26 o
  -8   6   4     2147.65     2135.52     59.78 o
  -7   6   4     3603.56     3806.48     69.55 o
  -6   6   4     5263.15     5345.14     82.41 o
  -5   6   4     7763.95     7988.96    112.13 o
  -4   6   4      216.87      237.88     13.11 o
  -3   6   4     1108.06      995.10     24.67 o
  -2   6   4      352.17      414.46     16.37 o
  -1   6   4     2861.06     2777.93     49.74 o
   0   6   4       80.80       99.75     14.97 o
   1   6   4     3676.59     3699.82     90.15 o
   2   6   4        6.08      -11.77     11.47 o
   3   6   4      829.53      822.28     98.04 o
   4   6   4      555.93      548.85     47.84 o
   5   6   4      118.50      140.12     32.15 o
   6   6   4      128.34      108.27     42.54 o
   7   6   4      775.20      805.72     66.10 o
   8   6   4       26.85        8.41     51.77 o
 -15   7   4      287.36      199.81     39.99 o
 -14   7   4        5.55       15.98     19.88 o
 -13   7   4      477.93      509.49     42.74 o
 -12   7   4      329.53      331.55     64.05 o
 -11   7   4      718.73      730.31     40.48 o
 -10   7   4      815.39      816.20     35.16 o
  -9   7   4     2044.94     1987.66     46.41 o
  -8   7   4     4667.55     4791.78    103.91 o
  -7   7   4     1275.21     1295.48     53.93 o
  -6   7   4     4440.32     4483.42     68.13 o
  -5   7   4      590.45      532.18     19.43 o
  -4   7   4     3540.83     3651.06     62.68 o
  -3   7   4       69.64       59.18     10.94 o
  -2   7   4     5365.73     5549.41     86.68 o
  -1   7   4       43.86       28.42     15.20 o
   0   7   4     3390.14     3159.64     70.20 o
   1   7   4        0.83       -4.01     11.28 o
   2   7   4     5937.49     5780.65    125.86 o
   3   7   4       26.68       32.97     18.54 o
   4   7   4      638.99      629.96     53.80 o
   5   7   4        7.95      -13.31     19.66 o
   6   7   4     2036.22     2029.21    187.50 o
   7   7   4     1162.84     1257.79     84.28 o
 -15   8   4      163.26      140.93     31.64 o
 -14   8   4      818.49      885.33     57.49 o
 -13   8   4       81.36      103.83     34.13 o
 -12   8   4      234.34      223.80     30.30 o
 -11   8   4      195.64      199.36     25.57 o
 -10   8   4      267.23      343.59     32.95 o
  -9   8   4     2957.53     3007.35     74.23 o
  -8   8   4      703.34      659.34     41.43 o
  -7   8   4     1770.73     1862.51     44.96 o
  -6   8   4     1300.82     1273.61     34.75 o
  -5   8   4      167.70      185.09     19.33 o
  -4   8   4       34.90       30.70     10.30 o
  -3   8   4      291.37      278.01     19.25 o
  -2   8   4      570.17      557.48     28.58 o
  -1   8   4     4375.00     4209.54     81.45 o
   0   8   4      759.52      855.99     35.24 o
   1   8   4     9104.66     8877.85    161.32 o
   2   8   4     1394.76     1390.16     69.96 o
   3   8   4     1658.37     1784.23     71.63 o
   4   8   4      185.45      173.21     30.11 o
   5   8   4      222.30      234.28     35.86 o
   6   8   4      240.64      213.83     36.95 o
 -14   9   4     1878.74     1753.00     78.61 o
 -13   9   4       76.01       92.05     25.02 o
 -12   9   4      356.93      308.03     34.91 o
 -11   9   4      134.81      169.85     24.72 o
 -10   9   4      205.09      173.02     24.48 o
  -9   9   4      135.53      166.79     23.82 o
  -8   9   4     1610.29     1649.31     52.98 o
  -7   9   4      499.47      543.15     31.80 o
  -6   9   4     3453.34     3332.98     64.72 o
  -5   9   4       25.27       40.06     11.12 o
  -4   9   4      585.91      673.19     30.41 o
  -3   9   4     1288.68     1218.13     49.72 o
  -2   9   4     2133.77     2180.63     59.24 o
  -1   9   4       33.84       31.77     16.75 o
   0   9   4     2098.77     2257.63    100.72 o
   1   9   4      103.85      110.37     22.38 o
   2   9   4     2025.93     1991.59     89.89 o
   3   9   4      725.65      725.40     51.94 o
   4   9   4     1317.31     1369.98     86.33 o
   5   9   4      747.81      754.42     66.86 o
 -14  10   4      485.59      450.31     45.53 o
 -13  10   4     1932.60     1955.88    150.04 o
 -12  10   4       31.74       -3.72     17.36 o
 -11  10   4       12.52        3.87     15.17 o
 -10  10   4      294.23      321.01     32.35 o
  -9  10   4      838.75      789.58     50.31 o
  -8  10   4      297.78      257.96     29.62 o
  -7  10   4     3326.96     3348.73     97.68 o
  -6  10   4      113.56      115.65     17.21 o
  -5  10   4     1502.22     1543.28     74.86 o
  -4  10   4      387.98      402.09     28.25 o
  -3  10   4      465.68      496.08     33.86 o
  -2  10   4      137.34      129.23     25.13 o
  -1  10   4      156.65      194.35     40.66 o
   0  10   4      295.57      285.01     38.56 o
   1  10   4        3.47      -40.21     33.59 o
   2  10   4      187.51      183.68     42.29 o
   3  10   4     1537.11     1638.25    104.37 o
   4  10   4      545.58      426.97     84.74 o
 -14  11   4     1217.94     1348.91     72.49 o
 -13  11   4      445.65      409.65     43.02 o
 -12  11   4     3030.92     3097.71     98.99 o
 -11  11   4      174.21      207.14     45.39 o
 -10  11   4     1126.92     1138.32     56.62 o
  -9  11   4      582.03      586.46     42.54 o
  -8  11   4      226.68      223.02     30.18 o
  -7  11   4     1120.47     1122.29     56.62 o
  -6  11   4     2438.29     2307.50     71.42 o
  -5  11   4      226.39      249.13     30.19 o
  -4  11   4     1688.47     1594.62     70.79 o
  -3  11   4      706.63      640.49     42.00 o
  -2  11   4        1.70       -4.88     18.67 o
  -1  11   4      141.71      138.02     30.59 o
   0  11   4       10.44       -1.17     24.67 o
   1  11   4      135.41      102.70     34.63 o
   2  11   4       54.18      100.60     37.34 o
   3  11   4       75.90      113.83     41.85 o
 -13  12   4      457.84      539.28     50.48 o
 -12  12   4       51.07       20.12     20.66 o
 -11  12   4     1536.49     1621.68     71.20 o
 -10  12   4      949.12      897.84     54.04 o
  -9  12   4     2214.58     2061.43     89.19 o
  -8  12   4      520.47      522.40     44.31 o
  -7  12   4     1118.99     1114.95     91.29 o
  -6  12   4      453.22      490.53     45.53 o
  -5  12   4     1166.52     1190.65     65.61 o
  -4  12   4      931.81      848.26     58.25 o
  -3  12   4      193.30      216.12     39.74 o
  -2  12   4       79.65       61.77     26.30 o
  -1  12   4      580.55      625.77     56.47 o
   0  12   4       74.77       90.22     28.90 o
   1  12   4       12.28       29.25     25.58 o
   2  12   4      163.10      214.38     95.08 o
 -12  13   4      846.01      898.37     58.51 o
 -11  13   4        9.74      -15.70     17.30 o
 -10  13   4     2442.70     2499.61    109.09 o
  -9  13   4       32.53       37.83     22.42 o
  -8  13   4      142.43       86.77     30.67 o
  -7  13   4      529.40      510.25     48.28 o
  -6  13   4       54.75       49.85     58.69 o
  -5  13   4     2066.06     2157.43    105.54 o
  -4  13   4      910.29      911.00     72.81 o
  -3  13   4     2697.81     2826.54    143.70 o
  -2  13   4     1874.87     1925.04    121.88 o
  -1  13   4      208.04      202.34     50.61 o
   0  13   4      737.76      749.56     98.62 o
 -11  14   4      288.12      297.07     41.24 o
 -10  14   4       31.54       39.22     23.68 o
  -9  14   4     1209.87     1086.62     84.92 o
  -8  14   4      474.66      516.81     51.32 o
  -7  14   4      447.96      398.35     73.74 o
  -6  14   4      408.19      451.61     56.89 o
  -5  14   4      724.79      761.05     70.67 o
  -4  14   4     1145.41     1261.18    103.16 o
  -3  14   4     1588.51     1516.43    113.38 o
  -2  14   4     1148.38     1101.12    164.77 o
  -9  15   4      250.52      319.78     51.04 o
  -8  15   4     1416.30     1419.53     92.81 o
  -7  15   4      367.18      392.94     77.37 o
  -6  15   4      241.73      300.38     58.94 o
   4 -16   5      713.05      588.72    199.20 o
   5 -16   5     1351.71     1382.23    103.50 o
   6 -16   5      275.32      204.47     48.54 o
   7 -16   5      804.81      782.34     81.31 o
   8 -16   5      476.55      545.40    100.41 o
   9 -16   5      775.38      829.83    118.37 o
   1 -15   5        1.38      -27.70     26.14 o
   2 -15   5     1379.59     1327.58    113.48 o
   3 -15   5      248.72      209.13     59.29 o
   4 -15   5     1079.85      991.09     85.62 o
   5 -15   5       61.66       33.29     29.99 o
   6 -15   5      191.13      152.99     42.13 o
   7 -15   5       88.19      147.05     41.08 o
   8 -15   5      414.93      604.02     87.41 o
   9 -15   5      264.29      187.75     45.53 o
  10 -15   5     1931.50     1843.01    162.84 o
  11 -15   5     1034.31      939.07    123.63 o
  -1 -14   5       92.34       95.07     45.80 o
   0 -14   5      561.30      673.29     65.05 o
   1 -14   5      893.30      994.86     74.81 o
   2 -14   5     1004.21     1246.21     79.54 o
   3 -14   5     1950.20     2113.34    151.98 o
   4 -14   5        0.99       -0.62     27.10 o
   5 -14   5       88.21       10.05     40.64 o
   6 -14   5      300.09      354.74     53.52 o
   7 -14   5       40.86       29.73     27.69 o
   8 -14   5      789.38      787.69     73.68 o
   9 -14   5       69.97       78.83     33.76 o
  10 -14   5      971.98     1188.88    127.64 o
  11 -14   5      325.22      352.92     78.72 o
  12 -14   5      319.07      315.38     77.70 o
  -3 -13   5      621.10      669.34     87.15 o
  -2 -13   5      609.00      455.66     94.86 o
  -1 -13   5      847.94      890.75     70.55 o
   0 -13   5      165.63      112.28     34.91 o
   1 -13   5      580.07      576.09     57.83 o
   2 -13   5      271.34      258.27     39.70 o
   3 -13   5      994.52      978.72     70.07 o
   4 -13   5       15.19       17.77     22.46 o
   5 -13   5       64.01       37.82     21.87 o
   6 -13   5      179.40      137.01     31.56 o
   7 -13   5      812.00      770.29    125.74 o
   8 -13   5       85.74       87.84     78.86 o
   9 -13   5      667.13      690.41     67.83 o
  10 -13   5      131.19      175.80     48.49 o
  11 -13   5      759.66      758.99    104.49 o
  12 -13   5      503.11      472.09     89.31 o
  13 -13   5       33.03       57.47     46.00 o
  -4 -12   5     1282.47     1238.02    106.62 o
  -3 -12   5     1315.92     1412.86    109.71 o
  -2 -12   5      590.65      707.86     86.46 o
  -1 -12   5      135.36       97.08     29.47 o
   0 -12   5      455.75      576.70     54.37 o
   1 -12   5        1.27       11.70     22.63 o
   2 -12   5     3948.73     4114.14    138.40 o
   3 -12   5      400.53      348.47     42.06 o
   4 -12   5     2301.31     2147.11     89.83 o
   5 -12   5      375.16      401.96     39.23 o
   6 -12   5     2230.94     2236.41     91.18 o
   7 -12   5      305.58      235.64     56.61 o
   8 -12   5      131.16      165.40     37.27 o
   9 -12   5        8.10       15.33     22.45 o
  10 -12   5        2.90        4.93     37.39 o
  11 -12   5       75.01       53.02     31.33 o
  12 -12   5     1412.36     1346.97    135.31 o
  13 -12   5        4.06       16.58     39.36 o
  -5 -11   5      723.41      849.37     91.03 o
  -4 -11   5      194.37      283.96    105.77 o
  -3 -11   5     1253.03     1361.70    101.37 o
  -2 -11   5      355.31      361.10     44.73 o
  -1 -11   5     1119.26      979.90     64.54 o
   0 -11   5       91.37       60.90     24.91 o
   1 -11   5     4252.22     4349.61    135.82 o
   2 -11   5       57.67       55.74     32.88 o
   3 -11   5     5081.06     5115.38    149.55 o
   4 -11   5      861.59      747.39     59.70 o
   5 -11   5     3240.28     3273.10     90.37 o
   6 -11   5       13.62       18.95     18.52 o
   7 -11   5     2174.35     2230.08     80.39 o
   8 -11   5      581.86      486.38     41.96 o
   9 -11   5     2742.35     2597.54    103.04 o
  10 -11   5      578.51      660.16     56.23 o
  11 -11   5      379.18      407.18     54.64 o
  12 -11   5        4.02      -14.97     29.50 o
  13 -11   5     1036.21      789.37    112.31 o
  14 -11   5      142.08      116.91     59.29 o
  -6 -10   5      615.62      679.72     80.85 o
  -5 -10   5      355.59      371.10     60.51 o
  -4 -10   5       57.77       57.02     32.61 o
  -3 -10   5     1281.09     1274.79     72.67 o
  -2 -10   5      861.16      821.19    114.28 o
  -1 -10   5        1.72      -11.47     13.90 o
   0 -10   5     3465.71     3613.94    123.97 o
   1 -10   5        2.57        1.64     15.75 o
   2 -10   5     6197.15     6153.40    142.52 o
   3 -10   5      123.01      133.36     20.81 o
   4 -10   5     6252.06     6063.35    114.25 o
   5 -10   5      155.45      152.27     35.21 o
   6 -10   5     8018.10     8008.13    165.11 o
   7 -10   5      594.22      593.33     40.09 o
   8 -10   5      998.42      994.76     54.04 o
   9 -10   5      759.02      744.20     93.61 o
  10 -10   5     1379.14     1297.18     73.10 o
  11 -10   5     1746.44     1797.65     86.67 o
  12 -10   5     1056.63     1142.85     84.01 o
  13 -10   5      611.67      473.99     90.18 o
  14 -10   5      984.36     1039.40    130.78 o
  -7  -9   5       36.36       35.06     36.53 o
  -6  -9   5      908.39      891.85     84.14 o
  -5  -9   5      818.02      859.07     79.30 o
  -4  -9   5       91.37      103.07     27.45 o
  -3  -9   5     1237.78     1222.35     42.75 o
  -2  -9   5       40.12       25.73     16.04 o
  -1  -9   5     2820.42     2880.34    100.88 o
   0  -9   5     1285.34     1331.04     44.64 o
   1  -9   5     1615.12     1653.38     46.82 o
   2  -9   5      260.70      192.80     30.54 o
   3  -9   5      990.78     1001.53     39.50 o
   4  -9   5     1688.99     1804.82     66.33 o
   5  -9   5     1648.10     1585.61     55.19 o
   6  -9   5      130.69      139.27     27.64 o
   7  -9   5      951.28      951.14     46.32 o
   8  -9   5      358.03      450.87     42.47 o
   9  -9   5     3649.63     3650.48     97.45 o
  10  -9   5      339.27      332.62     59.43 o
  11  -9   5     1518.71     1682.34     82.46 o
  12  -9   5      944.43      964.69     78.01 o
  13  -9   5      499.60      583.59     97.41 o
  14  -9   5      556.30      564.68    100.70 o
  -8  -8   5      859.90      906.89     87.27 o
  -7  -8   5       27.02       60.28     34.54 o
  -6  -8   5     1648.00     1623.32     99.66 o
  -5  -8   5      559.66      519.90     43.46 o
  -4  -8   5     5757.28     5881.04    112.33 o
  -3  -8   5      456.43      450.83     35.25 o
  -2  -8   5     1266.57     1327.31     46.63 o
  -1  -8   5     1007.79      887.37     35.95 o
   0  -8   5       31.38       30.77     11.40 o
   1  -8   5        7.42       18.12     12.64 o
   2  -8   5      793.34      822.55     41.31 o
   3  -8   5      970.65      819.42     43.15 o
   4  -8   5     2539.81     2541.80     57.13 o
   5  -8   5     2546.05     2638.08     67.27 o
   6  -8   5     2211.18     2134.91     60.43 o
   7  -8   5      228.95      194.38     40.91 o
   8  -8   5     5413.04     5428.10    176.38 o
   9  -8   5        8.06      -15.46     13.95 o
  10  -8   5      202.73      175.07     56.20 o
  11  -8   5      507.57      571.72     53.55 o
  12  -8   5      771.81      761.40    136.19 o
  13  -8   5      556.80      619.96     99.38 o
  14  -8   5     1404.45     1269.05    142.17 o
  -9  -7   5     2251.78     2172.62    165.47 o
  -8  -7   5        0.47      -30.24     20.25 o
  -7  -7   5     1149.18     1222.68     63.52 o
  -6  -7   5        0.04      -17.32     15.79 o
  -5  -7   5     2091.25     2222.26     62.71 o
  -4  -7   5     1029.60     1029.82     37.33 o
  -3  -7   5       43.64       56.57     12.85 o
  -2  -7   5     2823.36     2769.22     74.77 o
  -1  -7   5     1773.66     1737.44     57.24 o
   0  -7   5      928.85      967.70     38.45 o
   1  -7   5      989.06      919.49     33.79 o
   2  -7   5       34.40       -1.86      9.69 o
   3  -7   5      866.82      827.87     33.74 o
   4  -7   5      608.59      478.46     29.44 o
   5  -7   5     1234.16     1226.89     41.17 o
   6  -7   5      411.76      375.06     27.43 o
   7  -7   5     2773.10     2692.22     74.61 o
   8  -7   5      439.69      495.18     35.86 o
   9  -7   5      669.08      703.53     42.79 o
  10  -7   5       79.32       62.54     21.48 o
  11  -7   5        9.44       14.13     28.70 o
  12  -7   5      444.50      488.37     75.69 o
  13  -7   5      282.41      260.47     70.90 o
  14  -7   5     1016.21     1004.57    128.08 o
 -10  -6   5     1811.55     1912.74    119.86 o
  -9  -6   5       38.37       -4.30     24.58 o
  -8  -6   5     3169.64     3190.78    102.43 o
  -7  -6   5        2.08      -21.00     14.97 o
  -6  -6   5      869.73      867.13     38.59 o
  -5  -6   5      599.95      600.47     35.15 o
  -4  -6   5      210.14      230.21     19.41 o
  -3  -6   5    11216.17    11385.91    185.92 o
  -2  -6   5     4054.50     4060.12     79.95 o
  -1  -6   5     2986.02     3035.95     61.84 o
   0  -6   5     7799.74     8016.48    127.66 o
   1  -6   5     1437.51     1395.26     56.06 o
   2  -6   5     1879.39     1847.77     49.26 o
   3  -6   5     6345.73     6400.27    125.05 o
   4  -6   5     1540.59     1579.57     46.95 o
   5  -6   5     1113.96     1021.69     48.85 o
   6  -6   5     1660.60     1664.26     72.86 o
   7  -6   5     2104.90     2130.04     59.47 o
   8  -6   5       19.05       19.45     16.65 o
   9  -6   5        1.40       18.71     14.85 o
  10  -6   5      140.32      111.23     24.85 o
  11  -6   5      150.78      107.60     30.20 o
  12  -6   5       84.35       11.34     43.89 o
  13  -6   5      557.48      571.47     97.56 o
  14  -6   5        2.79       14.39     41.70 o
 -10  -5   5       29.41       46.31     30.68 o
  -9  -5   5     1277.47     1248.83     64.22 o
  -8  -5   5       58.08       40.39     20.99 o
  -7  -5   5      529.04      594.21     41.41 o
  -6  -5   5      171.85      155.21     19.45 o
  -5  -5   5     1061.52     1038.25     59.35 o
  -4  -5   5     2879.63     2884.95     63.04 o
  -3  -5   5       67.40       43.62     11.53 o
  -2  -5   5     8066.33     8176.44    144.28 o
  -1  -5   5     5978.22     5826.11    112.54 o
   0  -5   5    11881.88    11869.16    187.12 o
   1  -5   5     8315.85     7993.97    124.53 o
   2  -5   5     1071.15     1062.69     30.18 o
   3  -5   5     7212.62     7325.50    126.33 o
   4  -5   5      602.56      549.93     31.31 o
   5  -5   5      877.99      944.75     38.77 o
   6  -5   5     4221.98     4319.76     90.19 o
   7  -5   5        2.59        9.86     12.54 o
   8  -5   5     4346.89     4326.37    103.33 o
   9  -5   5        1.12       10.78     14.43 o
  10  -5   5      983.35     1011.89     63.97 o
  11  -5   5      394.55      389.59     53.98 o
  12  -5   5      534.81      590.90    109.68 o
  13  -5   5      106.66      102.38     54.04 o
  14  -5   5        3.22       -1.75     44.47 o
 -11  -4   5      177.46      131.98     40.66 o
 -10  -4   5      213.46      208.61     31.04 o
  -9  -4   5      133.50      104.91     24.27 o
  -8  -4   5      213.49      249.78     52.44 o
  -7  -4   5      519.33      500.34     36.32 o
  -6  -4   5     3111.53     3020.29     71.23 o
  -5  -4   5      547.13      536.76     22.53 o
  -4  -4   5     5958.28     5861.72     88.47 o
  -3  -4   5      501.01      491.82     27.51 o
  -2  -4   5     1547.06     1485.98     37.63 o
  -1  -4   5     1417.70     1477.21     36.85 o
   0  -4   5       27.83      102.48     11.46 o
   1  -4   5     4600.99     4660.90     79.47 o
   2  -4   5     1289.38     1402.98     36.03 o
   3  -4   5     3160.57     3134.73     67.60 o
   4  -4   5      331.40      345.38     23.92 o
   5  -4   5     8850.99     9252.32    146.08 o
   6  -4   5     2096.83     2121.39     56.82 o
   7  -4   5     5425.79     5302.44    121.73 o
   8  -4   5     1307.12     1320.26     52.23 o
   9  -4   5     3289.51     3288.20     90.87 o
  10  -4   5      825.93      848.41     51.27 o
  11  -4   5      721.51      715.85     67.85 o
  12  -4   5       27.02       29.14     27.39 o
  13  -4   5       22.40       80.98     52.87 o
 -12  -3   5      146.54      186.23     40.80 o
 -11  -3   5       40.10      114.99     32.20 o
 -10  -3   5     1121.30     1097.72     56.26 o
  -9  -3   5      562.15      504.53     38.95 o
  -8  -3   5      706.86      785.87     42.48 o
  -7  -3   5     3707.71     3653.97     82.28 o
  -6  -3   5       15.24       -0.38      7.51 o
  -5  -3   5     2595.91     2543.51     46.29 o
  -4  -3   5      110.35      132.24     11.50 o
  -3  -3   5      170.48      240.35     15.16 o
  -2  -3   5      241.75      196.33     13.57 o
  -1  -3   5        3.78        4.09      6.97 o
   0  -3   5     4418.37     4249.52     69.19 o
   1  -3   5      158.58      133.14     10.98 o
   2  -3   5     9435.81     9534.28    141.62 o
   3  -3   5     5716.86     5846.14    104.59 o
   4  -3   5     9415.75     9689.06    196.89 o
   5  -3   5     1718.95     1738.76     45.40 o
   6  -3   5     1343.01     1283.10     46.46 o
   7  -3   5      521.99      479.67     30.47 o
   8  -3   5     4782.24     4791.58    156.27 o
   9  -3   5      890.54      882.40     49.95 o
  10  -3   5     5031.35     5036.76    148.39 o
  11  -3   5        0.19       21.98     26.41 o
  12  -3   5     1505.13     1549.43    102.29 o
  13  -3   5       58.94       69.74     51.77 o
 -12  -2   5      516.04      516.18     70.92 o
 -11  -2   5      444.39      454.25     62.80 o
 -10  -2   5      506.42      487.08     45.01 o
  -9  -2   5      611.38      690.57     78.21 o
  -8  -2   5       19.33        6.91     14.55 o
  -7  -2   5     2726.92     2780.65     54.35 o
  -6  -2   5      111.54      106.16     11.78 o
  -5  -2   5     2145.00     2009.21     40.07 o
  -4  -2   5     4573.33     5052.01     85.23 o
  -3  -2   5     1483.11     1529.28     39.99 o
  -2  -2   5        0.22       -5.76      4.16 o
  -1  -2   5      940.39      858.86     23.44 o
   0  -2   5      156.12      163.72     10.05 o
   1  -2   5     9701.21     9881.86    132.56 o
   2  -2   5     2539.48     2681.47     48.15 o
   3  -2   5     2144.80     1891.05     43.60 o
   4  -2   5     1957.82     1881.78     48.64 o
   5  -2   5     6726.58     6728.81    175.50 o
   6  -2   5      180.22      190.95     19.39 o
   7  -2   5     3466.12     3502.26     96.68 o
   8  -2   5        4.29       22.43     15.66 o
   9  -2   5     4066.39     4049.16    128.60 o
  10  -2   5       69.07       55.62     23.37 o
  11  -2   5      467.16      557.39     65.25 o
  12  -2   5        1.93       35.75     31.39 o
  13  -2   5     1320.94     1707.85    171.53 o
 -13  -1   5     1254.42     1071.44     93.40 o
 -12  -1   5      831.93      954.65     71.34 o
 -11  -1   5      873.98      773.29     71.84 o
 -10  -1   5     2884.99     2834.50     97.97 o
  -9  -1   5       82.70       74.56     19.17 o
  -8  -1   5     2174.44     2247.97     97.51 o
  -7  -1   5      200.75      188.76     19.75 o
  -6  -1   5     1098.49     1039.84     29.50 o
  -5  -1   5        5.75       -5.11      6.85 o
  -4  -1   5     3523.41     3448.94     54.51 o
  -3  -1   5       21.84       37.85      6.08 o
  -2  -1   5     6219.78     6425.02     89.10 o
  -1  -1   5     4155.94     4135.34     61.65 o
   0  -1   5     6460.55     6332.69     91.39 o
   1  -1   5     6630.36     7178.62     98.36 o
   2  -1   5    10053.36    10072.27    137.19 o
   3  -1   5       22.15        4.08      9.43 o
   4  -1   5     1406.19     1425.58     39.55 o
   5  -1   5     2133.61     2281.75     62.90 o
   6  -1   5       16.41       33.63     15.38 o
   7  -1   5        4.01       -9.58     13.71 o
   8  -1   5       42.02       41.10     19.13 o
   9  -1   5     2440.33     2456.59    104.69 o
  10  -1   5      720.34      863.81     86.05 o
  11  -1   5      501.34      426.90     62.04 o
  12  -1   5     2159.92     2312.89    130.59 o
 -13   0   5     2414.67     2288.83    106.84 o
 -12   0   5     3188.16     3198.44    120.78 o
 -11   0   5      158.95      213.11     34.71 o
 -10   0   5      861.04      867.59     49.47 o
  -9   0   5      343.93      337.03     30.90 o
  -8   0   5     1507.32     1632.63     53.98 o
  -7   0   5     1806.58     1845.87     38.96 o
  -6   0   5      159.42      153.62     13.07 o
  -5   0   5    24982.45    25592.13    444.73 o
  -4   0   5      380.41      374.64     13.52 o
  -3   0   5    12785.59    12273.09    176.04 o
  -2   0   5        6.33        8.37      7.58 o
  -1   0   5     7787.04     7640.41    108.33 o
   1   0   5     3067.90     3294.12     56.98 o
   2   0   5    11010.57    11647.09    156.86 o
   3   0   5     2935.49     3195.34     62.87 o
   4   0   5     3319.47     3298.76     71.98 o
   5   0   5     1871.71     1973.60     58.97 o
   6   0   5      208.96      195.14     21.94 o
   7   0   5      379.37      370.24     31.53 o
   8   0   5       31.77       63.83     23.02 o
   9   0   5     2693.30     2714.16    102.69 o
  10   0   5      191.57      195.40     43.12 o
  11   0   5      187.14      316.31     98.58 o
  12   0   5       40.58       18.30     33.76 o
 -13   1   5      175.64      135.48     34.25 o
 -12   1   5     3001.70     2728.21    119.15 o
 -11   1   5      110.63      141.72     35.87 o
 -10   1   5      484.96      498.81     41.36 o
  -9   1   5     1872.73     1862.82     68.21 o
  -8   1   5     2215.86     2133.21     46.47 o
  -7   1   5      153.05      178.46     12.00 o
  -6   1   5    10487.72    10583.98    158.36 o
  -5   1   5       32.99       49.71      6.70 o
  -4   1   5     3813.35     3591.27     55.48 o
  -3   1   5     2119.26     2378.72     38.84 o
  -2   1   5     1214.92     1143.34     21.43 o
  -1   1   5        8.63        9.28      6.21 o
   0   1   5       85.31       78.94      9.89 o
   1   1   5     9020.93     9128.35    132.65 o
   2   1   5     5416.31     5540.30    106.77 o
   3   1   5     6957.17     6886.17    121.09 o
   4   1   5     3082.61     2891.46     67.39 o
   5   1   5      243.09      212.03     21.98 o
   6   1   5     4037.25     3973.01    100.65 o
   7   1   5      620.72      632.38     61.60 o
   8   1   5      571.99      617.56     51.14 o
   9   1   5       12.08       12.30     21.24 o
  10   1   5       13.52      -14.35     24.18 o
  11   1   5      418.33      374.92     62.84 o
 -14   2   5       48.65       23.82     27.44 o
 -13   2   5     1239.80     1264.68    117.73 o
 -12   2   5       71.97       21.99     21.45 o
 -11   2   5     4990.21     4794.18    138.60 o
 -10   2   5        4.46        3.69     22.38 o
  -9   2   5     3714.28     3778.97     71.93 o
  -8   2   5     3119.76     3075.11     53.81 o
  -7   2   5     1145.52     1153.66     33.10 o
  -6   2   5      168.86      176.71      9.45 o
  -5   2   5     2012.47     1958.97     64.55 o
  -4   2   5     1535.30     1571.07     93.32 o
  -3   2   5     8447.41     8281.30    120.82 o
  -2   2   5     3788.37     3926.05     53.86 o
  -1   2   5     6029.99     6070.04     93.17 o
   0   2   5     2017.40     1923.36     44.66 o
   1   2   5     4609.25     4629.89    101.24 o
   2   2   5     3456.08     3525.61     77.83 o
   3   2   5     1098.30     1023.46     54.12 o
   4   2   5     5941.71     5807.80    112.41 o
   5   2   5     5558.59     5855.96    123.36 o
   6   2   5     4764.51     4857.10    171.39 o
   7   2   5     2924.60     2791.00    124.29 o
   8   2   5      140.67       95.24     28.08 o
   9   2   5        1.45        0.49     19.83 o
  10   2   5      154.00      112.43     43.01 o
  11   2   5       64.45       56.20     37.44 o
 -14   3   5      530.57      467.32     63.71 o
 -13   3   5      300.35      394.98     43.79 o
 -12   3   5      994.70      921.95     55.98 o
 -11   3   5      193.65      203.24     28.17 o
 -10   3   5     1226.52     1201.47     50.53 o
  -9   3   5       95.32       94.12     10.81 o
  -8   3   5      181.63      193.79     11.16 o
  -7   3   5        5.13        8.46      5.76 o
  -6   3   5      226.16      238.94     10.22 o
  -5   3   5        0.75        0.22     16.72 o
  -4   3   5      391.71      410.93     13.80 o
  -3   3   5     1169.08     1206.15     28.07 o
  -2   3   5     5003.68     5107.64     68.67 o
  -1   3   5     1877.91     1726.47     41.27 o
   0   3   5     3152.15     3057.58     64.48 o
   1   3   5     1334.26     1274.24     42.13 o
   2   3   5     5305.81     5188.22    125.23 o
   3   3   5     1713.51     1610.90     51.94 o
   4   3   5      452.50      463.78     32.57 o
   5   3   5     2794.81     2662.52     84.23 o
   6   3   5      272.93      207.14     47.63 o
   7   3   5     1180.92     1137.53     67.32 o
   8   3   5      929.33      791.52    101.16 o
   9   3   5      615.91      508.18     69.51 o
  10   3   5        7.94       42.13     58.78 o
 -14   4   5      424.22      395.27     51.55 o
 -13   4   5      361.19      367.73     40.97 o
 -12   4   5     1015.66      994.29     54.57 o
 -11   4   5       61.69       63.02     18.43 o
 -10   4   5     2120.09     2216.81     57.61 o
  -9   4   5      495.78      451.48     20.06 o
  -8   4   5      100.58      119.52      9.11 o
  -7   4   5      416.53      442.51     14.63 o
  -6   4   5      552.76      514.45     14.29 o
  -5   4   5      887.69      885.26     19.83 o
  -4   4   5     3569.48     3474.54     63.24 o
  -3   4   5     3554.86     3724.06     56.27 o
  -2   4   5     4058.90     4134.63     66.20 o
  -1   4   5     6117.61     6003.04     90.80 o
   0   4   5      218.06      228.68     16.11 o
   1   4   5     1563.51     1418.58     46.31 o
   2   4   5      216.88      240.01     25.39 o
   3   4   5        6.62       -4.98     10.52 o
   4   4   5       29.20       42.33     14.68 o
   5   4   5      328.45      322.99     37.36 o
   6   4   5     2644.14     2662.20    101.25 o
   7   4   5      610.62      624.76     64.01 o
   8   4   5     3629.14     3734.75    134.06 o
   9   4   5     1819.80     1878.14    224.54 o
 -14   5   5      180.64      131.99     34.07 o
 -13   5   5       14.69       20.37     18.14 o
 -12   5   5      385.14      355.69     34.53 o
 -11   5   5     1331.06     1280.54     54.45 o
 -10   5   5       74.51       83.24     18.79 o
  -9   5   5     3896.13     3911.52     71.76 o
  -8   5   5     1723.41     1749.85     37.90 o
  -7   5   5     2205.77     2206.86     42.53 o
  -6   5   5     2424.65     2478.19     45.09 o
  -5   5   5      471.39      584.03     18.85 o
  -4   5   5     3314.03     3513.78     51.24 o
  -3   5   5      888.27      855.60     22.24 o
  -2   5   5     2842.50     3050.95     61.43 o
  -1   5   5     2346.00     2383.71     47.22 o
   0   5   5       34.03       49.12     10.89 o
   1   5   5     2925.55     2964.53     67.44 o
   2   5   5       11.29        0.04      9.07 o
   3   5   5       57.04       43.45     12.10 o
   4   5   5      321.94      334.01     35.84 o
   5   5   5     2225.46     2093.07    191.71 o
   6   5   5     1082.35      965.18     64.89 o
   7   5   5      299.79      267.17     41.84 o
   8   5   5      420.26      395.65     56.35 o
   9   5   5     1385.79     1284.74    110.30 o
 -14   6   5      360.91      370.43     41.13 o
 -13   6   5     1460.46     1386.84     63.79 o
 -12   6   5      767.57      785.62     48.99 o
 -11   6   5     3961.66     3777.03     97.13 o
 -10   6   5     3088.81     3174.00    118.11 o
  -9   6   5     2028.95     1948.50     44.18 o
  -8   6   5      548.72      577.56     21.41 o
  -7   6   5      446.66      401.18     15.01 o
  -6   6   5      831.32      855.25     22.99 o
  -5   6   5      538.53      566.83     18.60 o
  -4   6   5     2477.18     2478.52     50.86 o
  -3   6   5     1138.31     1081.13     26.32 o
  -2   6   5     4241.81     4234.49     66.78 o
  -1   6   5        2.79       10.49      7.75 o
   0   6   5     3172.62     3027.68     81.23 o
   1   6   5     1057.40     1056.43     38.63 o
   2   6   5     1761.82     1770.07     49.15 o
   3   6   5      102.62       73.42     23.36 o
   4   6   5     1596.11     1537.54     76.67 o
   5   6   5       38.17        6.44     21.29 o
   6   6   5      343.05      377.48     47.76 o
   7   6   5       77.34       51.60     29.46 o
   8   6   5      348.17      443.27     99.86 o
 -14   7   5     2054.50     1980.41     81.11 o
 -13   7   5       16.16       42.98     19.09 o
 -12   7   5     2211.51     2075.99     74.56 o
 -11   7   5     1926.57     1957.72     63.61 o
 -10   7   5       49.92       75.47     14.83 o
  -9   7   5     2968.01     3013.52     86.00 o
  -8   7   5     1792.63     1692.50     41.15 o
  -7   7   5     2789.20     2730.79     61.32 o
  -6   7   5     1629.37     1625.59     37.68 o
  -5   7   5     2380.44     2436.56     45.60 o
  -4   7   5        9.62       14.05      9.49 o
  -3   7   5     1697.66     1663.66     34.56 o
  -2   7   5      202.98      209.27     14.91 o
  -1   7   5     2397.50     2389.00     51.26 o
   0   7   5      159.66      161.23     15.68 o
   1   7   5     5902.83     5735.57    122.73 o
   2   7   5      718.50      677.34     43.21 o
   3   7   5     2551.55     2444.01     96.20 o
   4   7   5       85.56       66.50     26.53 o
   5   7   5      406.76      387.51     76.65 o
   6   7   5       28.78       90.72     30.60 o
   7   7   5       94.57       28.79     38.69 o
 -14   8   5      752.73      724.41     50.08 o
 -13   8   5      419.91      383.87     36.63 o
 -12   8   5      969.31     1031.60     54.49 o
 -11   8   5      782.18      786.60     40.07 o
 -10   8   5     1451.42     1371.41     51.24 o
  -9   8   5      426.62      482.06     28.16 o
  -8   8   5     1635.30     1610.71     48.45 o
  -7   8   5      325.92      368.52     25.71 o
  -6   8   5     2291.99     2300.25     45.34 o
  -5   8   5     1683.66     1706.43     42.55 o
  -4   8   5     1702.74     1721.33     41.01 o
  -3   8   5      136.34      162.63     18.55 o
  -2   8   5     4309.93     4343.32     81.50 o
  -1   8   5       20.35       24.42     12.17 o
   0   8   5     6388.51     6291.05    122.75 o
   1   8   5      612.40      539.54     39.80 o
   2   8   5     2782.98     2793.64     88.90 o
   3   8   5      240.07      233.49     39.24 o
   4   8   5      120.95       48.64     26.59 o
   5   8   5       68.01       74.89     29.83 o
   6   8   5      456.05      529.78     61.08 o
 -14   9   5      297.81      270.41     35.08 o
 -13   9   5       77.74      102.58     24.27 o
 -12   9   5       12.72       24.70     15.55 o
 -11   9   5       44.39       40.56     16.64 o
 -10   9   5        0.00        5.05     12.47 o
  -9   9   5     1536.13     1519.35     56.60 o
  -8   9   5       10.78      -10.92     12.49 o
  -7   9   5     3732.53     3736.18     95.18 o
  -6   9   5       26.90       12.81     18.88 o
  -5   9   5     1987.72     2093.70     56.71 o
  -4   9   5     1127.80     1058.26     40.40 o
  -3   9   5     1308.13     1407.73     49.28 o
  -2   9   5      835.30      811.77     42.96 o
  -1   9   5      540.81      580.99     38.24 o
   0   9   5      171.88      147.44     28.96 o
   1   9   5      681.31      670.85     52.52 o
   2   9   5     1333.46     1438.09     84.25 o
   3   9   5      848.93      852.88     63.96 o
   4   9   5      478.80      437.96     58.91 o
   5   9   5     1162.60     1334.12     85.35 o
 -14  10   5      978.57      965.32     71.97 o
 -13  10   5      109.13      109.76     24.44 o
 -12  10   5     1422.03     1348.66     58.30 o
 -11  10   5      120.23      109.95     22.80 o
 -10  10   5     1102.16     1125.10     52.16 o
  -9  10   5       64.94       51.75     31.62 o
  -8  10   5      909.49      927.19     47.25 o
  -7  10   5       41.21       54.99     16.25 o
  -6  10   5     2640.50     2622.15     73.38 o
  -5  10   5      639.71      582.66     36.61 o
  -4  10   5      622.84      593.67     34.72 o
  -3  10   5        6.99       14.85     17.43 o
  -2  10   5     1372.92     1299.17    107.52 o
  -1  10   5        0.52       -3.68     19.43 o
   0  10   5       36.99       19.79     23.60 o
   1  10   5      297.87      205.64     46.30 o
   2  10   5     3863.36     3737.19    131.91 o
   3  10   5      720.94      710.86     63.35 o
   4  10   5     1539.84     1620.69    115.46 o
 -13  11   5     2499.76     2724.90    121.63 o
 -12  11   5        0.11       -4.24     17.30 o
 -11  11   5     1567.62     1544.26     64.50 o
 -10  11   5      212.58      217.71     33.78 o
  -9  11   5      264.36      191.35     33.68 o
  -8  11   5      567.75      529.46     41.39 o
  -7  11   5       18.57       14.49     14.80 o
  -6  11   5      403.40      447.91     34.69 o
  -5  11   5      867.27      808.25     55.21 o
  -4  11   5      779.03      729.62     65.46 o
  -3  11   5      285.66      289.61     42.57 o
  -2  11   5       56.82       39.51     23.60 o
  -1  11   5        8.54       -8.85     30.27 o
   0  11   5      251.14      284.78     69.52 o
   1  11   5      863.63     1004.95     94.34 o
   2  11   5       87.83       43.27     75.29 o
 -13  12   5      204.20      242.92     35.91 o
 -12  12   5     2437.04     2411.57     86.72 o
 -11  12   5      754.68      666.44     47.29 o
 -10  12   5     1269.37     1316.28     63.05 o
  -9  12   5      245.97      260.12     33.75 o
  -8  12   5       79.84       92.66     25.11 o
  -7  12   5      899.93      840.62     54.29 o
  -6  12   5      517.14      513.74     45.60 o
  -5  12   5     1299.64     1245.08    122.58 o
  -4  12   5       49.70       37.66     26.20 o
  -3  12   5      856.27      889.91    104.36 o
  -2  12   5      109.96       71.65     37.18 o
  -1  12   5      579.01      665.23    100.11 o
   0  12   5      465.99      587.98     98.80 o
   1  12   5      214.91      177.66     66.09 o
 -12  13   5       30.47        9.24     20.99 o
 -11  13   5     1816.51     1890.54     79.92 o
 -10  13   5       62.57       59.79     23.84 o
  -9  13   5      953.96      971.81     59.82 o
  -8  13   5       46.32       48.15     23.93 o
  -7  13   5      262.54      294.79     46.40 o
  -6  13   5     1250.15     1295.71    127.47 o
  -5  13   5      906.80      868.86     70.99 o
  -4  13   5     1595.95     1704.41    124.18 o
  -3  13   5      652.98      679.79    239.48 o
  -2  13   5       48.08       39.90     36.01 o
  -1  13   5       89.92      129.23     49.62 o
 -10  14   5     1771.14     1605.05     78.00 o
  -9  14   5      453.90      539.88     51.19 o
  -8  14   5     1698.77     1723.65     83.51 o
  -7  14   5      139.17      141.98     39.37 o
  -6  14   5      768.39      734.97     70.01 o
  -5  14   5      202.24      171.74     42.76 o
  -4  14   5      289.18      333.42     61.35 o
  -3  14   5      478.72      425.79     68.10 o
   4 -16   6      226.74      232.10     51.59 o
   5 -16   6      364.26      398.53    108.99 o
   6 -16   6      796.61      895.73     87.49 o
   7 -16   6      641.66      698.31     78.36 o
   8 -16   6      677.36      562.36     71.68 o
   9 -16   6     1082.43     1287.60    144.22 o
   1 -15   6     1521.41     1628.23    124.60 o
   2 -15   6      191.20      185.77     42.52 o
   3 -15   6      734.06      831.96     82.06 o
   4 -15   6        7.81       28.66     61.81 o
   5 -15   6      516.62      446.39     62.13 o
   6 -15   6      511.65      564.33     92.81 o
   7 -15   6      310.51      339.14     56.10 o
   8 -15   6      390.20      453.59     65.10 o
   9 -15   6      815.79      847.78    142.61 o
  10 -15   6      890.18      977.18    126.04 o
  11 -15   6      747.00      639.31    108.66 o
  -1 -14   6      279.38      278.83     63.72 o
   0 -14   6       35.92       19.42     59.44 o
   1 -14   6      808.84      928.98     73.86 o
   2 -14   6     1586.65     1585.87     90.02 o
   3 -14   6      181.36      203.94     39.23 o
   4 -14   6      474.76      462.99     69.77 o
   5 -14   6       53.57       20.70     22.34 o
   6 -14   6       12.96       -2.96     25.75 o
   7 -14   6      134.78       54.88     31.60 o
   8 -14   6       45.41       19.96     28.55 o
   9 -14   6     1779.78     1794.90    109.97 o
  10 -14   6      757.73      785.70    105.77 o
  11 -14   6     1838.94     1916.54    165.25 o
  12 -14   6     1138.34     1058.24    131.73 o
  -2 -13   6      344.05      338.66     63.13 o
  -1 -13   6        2.62      -28.39     28.65 o
   0 -13   6      942.02      910.23     69.83 o
   1 -13   6      136.61      175.29     36.33 o
   2 -13   6      288.30      330.72     45.11 o
   3 -13   6       19.34       -4.12     20.44 o
   4 -13   6     1642.43     1622.62     84.54 o
   5 -13   6        0.94       14.65     21.40 o
   6 -13   6      238.95      259.34     77.13 o
   7 -13   6     1133.39     1182.56    142.17 o
   8 -13   6       82.53      128.16     38.39 o
   9 -13   6        7.66      -19.12     23.46 o
  10 -13   6      708.45      689.87     77.15 o
  11 -13   6       49.67       48.10     34.65 o
  12 -13   6      460.43      363.36     82.30 o
  -4 -12   6      143.76      141.60     52.31 o
  -3 -12   6      217.21      186.12     50.99 o
  -2 -12   6      204.59      198.36     60.10 o
  -1 -12   6     1002.20     1076.40     86.41 o
   0 -12   6       72.83       80.41     27.86 o
   1 -12   6     1429.62     1496.31     82.34 o
   2 -12   6      199.67      272.07     44.87 o
   3 -12   6     3324.72     3320.91    117.61 o
   4 -12   6      229.50      283.51     38.59 o
   5 -12   6     1827.11     1943.86     97.04 o
   6 -12   6      130.23      130.76     30.18 o
   7 -12   6      486.53      485.65     48.25 o
   8 -12   6      324.49      330.30     48.42 o
   9 -12   6       57.36       27.27     26.12 o
  10 -12   6       70.01      133.31     64.66 o
  11 -12   6      483.60      497.68     61.13 o
  12 -12   6       10.08       91.06     48.85 o
  13 -12   6     1913.33     2099.03    177.66 o
  -5 -11   6      128.95      127.66     46.79 o
  -4 -11   6     1242.35     1550.37    111.03 o
  -3 -11   6      721.09      679.64     77.48 o
  -2 -11   6     1350.33     1400.59     99.76 o
  -1 -11   6     1696.56     1599.91     80.05 o
   0 -11   6     1236.79     1235.17     69.75 o
   1 -11   6       35.29       39.94     22.27 o
   2 -11   6     2766.82     2750.34    129.25 o
   3 -11   6       66.15       30.92     20.13 o
   4 -11   6     2742.69     2662.79     99.21 o
   5 -11   6      755.43      730.08     61.50 o
   6 -11   6     2466.16     2515.32     96.17 o
   7 -11   6       88.98       66.77     24.37 o
   8 -11   6       33.10       20.03     20.53 o
   9 -11   6      144.78      174.36     58.45 o
  10 -11   6      215.70      264.22     64.15 o
  11 -11   6      131.68       98.56     83.14 o
  12 -11   6      678.92      635.54     70.76 o
  13 -11   6        0.53        9.13     36.73 o
  -6 -10   6       12.06       -9.90     31.90 o
  -5 -10   6      840.85      964.36     89.49 o
  -4 -10   6      672.86      844.11     82.02 o
  -3 -10   6     1443.06     1348.42    141.63 o
  -2 -10   6     1612.40     1578.64     66.21 o
  -1 -10   6     7314.46     7132.46    165.21 o
   0 -10   6      557.72      605.74     38.84 o
   1 -10   6     1613.48     1657.38     59.19 o
   2 -10   6        6.84       22.25     31.44 o
   3 -10   6     2019.35     1937.83     79.54 o
   4 -10   6      153.93      129.17     21.37 o
   5 -10   6     2658.48     2723.60    171.10 o
   6 -10   6       32.33       41.24     18.68 o
   7 -10   6     1888.80     1842.43     89.54 o
   8 -10   6      905.89      803.58     51.16 o
   9 -10   6     1423.67     1484.66     94.14 o
  10 -10   6      845.13      934.01     74.87 o
  11 -10   6     2552.79     2567.00    124.10 o
  12 -10   6     1946.22     1965.47    139.36 o
  13 -10   6     1252.75     1117.39    131.73 o
  -7  -9   6        9.05       82.98     37.92 o
  -6  -9   6      540.64      565.51     69.97 o
  -5  -9   6      499.03      499.93     50.83 o
  -4  -9   6     3265.48     3244.99    141.59 o
  -3  -9   6      363.76      386.35     27.53 o
  -2  -9   6     5496.56     5475.92    122.90 o
  -1  -9   6     3945.50     3883.77     89.33 o
   0  -9   6      569.28      582.56     33.88 o
   1  -9   6     1033.39     1042.76     44.19 o
   2  -9   6      513.19      560.25     32.29 o
   3  -9   6      591.23      608.85     37.28 o
   4  -9   6     3066.63     3187.41     69.32 o
   5  -9   6     1014.81     1029.30     67.00 o
   6  -9   6     9075.42     9018.58    166.18 o
   7  -9   6       12.27       18.85     15.85 o
   8  -9   6     4065.61     4015.69    161.48 o
   9  -9   6       46.77       34.76     18.76 o
  10  -9   6     2915.25     3009.60    130.81 o
  11  -9   6      509.57      512.99     59.89 o
  12  -9   6      320.83      302.58     58.82 o
  13  -9   6     1271.09     1220.93    135.38 o
  14  -9   6       42.48       87.12     57.69 o
  -8  -8   6      212.96      229.63     80.54 o
  -7  -8   6     1012.34     1037.71     69.87 o
  -6  -8   6      418.39      426.08     68.31 o
  -5  -8   6       12.08       35.06     22.20 o
  -4  -8   6      617.96      601.13     34.85 o
  -3  -8   6      789.80      765.11     38.16 o
  -2  -8   6     2476.93     2439.35     65.05 o
  -1  -8   6        3.90        3.75     10.72 o
   0  -8   6        0.56        1.47     12.54 o
   1  -8   6     6269.52     6574.96    125.84 o
   2  -8   6     1093.74     1152.96     60.01 o
   3  -8   6     4105.24     4154.62    125.43 o
   4  -8   6        5.46       -8.79      9.86 o
   5  -8   6     2859.06     2797.47     67.29 o
   6  -8   6      272.46      273.27     26.43 o
   7  -8   6     1742.61     1703.68     77.86 o
   8  -8   6      137.09      131.35     23.58 o
   9  -8   6      701.82      646.29     46.34 o
  10  -8   6      839.85      878.04     54.10 o
  11  -8   6        4.31        6.63     22.82 o
  12  -8   6     1352.67     1389.47     94.46 o
  13  -8   6      964.51      971.78    124.58 o
  14  -8   6     1028.55     1314.40    150.13 o
  -9  -7   6        0.29       39.71     33.58 o
  -8  -7   6     1170.09     1246.94     74.94 o
  -7  -7   6        0.10        6.15     19.29 o
  -6  -7   6      174.00      175.75     29.40 o
  -5  -7   6     3426.92     3344.26     83.99 o
  -4  -7   6       88.84      110.92     16.36 o
  -3  -7   6      348.16      346.37     25.89 o
  -2  -7   6     3772.49     3851.74     75.35 o
  -1  -7   6     2054.36     1969.11     53.42 o
   0  -7   6     3811.99     3671.11     78.51 o
   1  -7   6      739.09      821.93     34.93 o
   2  -7   6     4885.07     5055.66     93.79 o
   3  -7   6       93.68       68.70     13.82 o
   4  -7   6       26.26       11.78     10.22 o
   5  -7   6      910.33      914.85     36.68 o
   6  -7   6     1541.17     1522.85     56.44 o
   7  -7   6      942.27      931.90     45.25 o
   8  -7   6     1781.56     1646.32     60.73 o
   9  -7   6      120.58      158.93     30.87 o
  10  -7   6      317.84      394.40     65.24 o
  11  -7   6       44.93       69.97     29.14 o
  12  -7   6      276.21      307.76     51.74 o
  13  -7   6     1183.65     1244.37    137.57 o
  14  -7   6      328.91      386.58     90.62 o
 -10  -6   6      475.51      454.61     62.92 o
  -9  -6   6     2025.46     2063.07     83.92 o
  -8  -6   6       71.32      114.75     26.22 o
  -7  -6   6     2220.77     2127.65     77.61 o
  -6  -6   6       61.23       45.43     15.16 o
  -5  -6   6      501.38      560.57     31.82 o
  -4  -6   6      298.64      339.66     21.90 o
  -3  -6   6       73.62       72.83     14.10 o
  -2  -6   6     5635.74     5754.86    106.29 o
  -1  -6   6     4423.66     4359.60     95.14 o
   0  -6   6     3994.20     4037.22     82.68 o
   1  -6   6     4304.44     4381.82     87.43 o
   2  -6   6     1255.12     1290.17     37.83 o
   3  -6   6       84.25       52.35     12.35 o
   4  -6   6      216.54      200.93     22.15 o
   5  -6   6        7.90        4.65     11.61 o
   6  -6   6     1080.12     1085.94     42.32 o
   7  -6   6      286.35      246.87     27.25 o
   8  -6   6     3101.18     3127.58     86.08 o
   9  -6   6      976.01      993.46     54.05 o
  10  -6   6      226.64      219.74     34.79 o
  11  -6   6     1868.92     1981.83    105.87 o
  12  -6   6       33.09       28.84     28.82 o
  13  -6   6       11.28      -14.97     37.39 o
 -10  -5   6      106.69      155.44     31.19 o
  -9  -5   6      239.89      232.89     32.97 o
  -8  -5   6     2445.93     2359.66     81.24 o
  -7  -5   6      812.40      823.32     39.19 o
  -6  -5   6     7824.61     7727.48    148.87 o
  -5  -5   6     2441.37     2434.69     57.20 o
  -4  -5   6     3355.44     3319.67     74.43 o
  -3  -5   6     1248.56     1197.13     35.68 o
  -2  -5   6     1649.55     1504.46     41.06 o
  -1  -5   6     4379.65     4376.99     88.00 o
   0  -5   6     3589.72     3503.17     77.87 o
   1  -5   6     2891.83     2933.63     63.81 o
   2  -5   6     1983.90     2007.98     47.57 o
   3  -5   6      747.31      703.03     32.53 o
   4  -5   6        3.94       -3.16      9.65 o
   5  -5   6     2929.05     2861.35     99.58 o
   6  -5   6      745.67      750.37     33.80 o
   7  -5   6     4545.40     4544.47     98.46 o
   8  -5   6        6.34       -2.13     14.62 o
   9  -5   6     2761.05     2796.75     89.82 o
  10  -5   6      901.14      921.37     60.59 o
  11  -5   6      282.15      303.06     49.65 o
  12  -5   6       95.11       96.23     35.76 o
  13  -5   6        6.26       16.01     30.45 o
 -11  -4   6       37.70       58.03     31.56 o
 -10  -4   6      226.25      232.06     32.78 o
  -9  -4   6      301.83      251.81     31.86 o
  -8  -4   6     1126.99     1258.71     56.63 o
  -7  -4   6     3029.97     3130.37     76.71 o
  -6  -4   6     4135.07     4036.94    106.36 o
  -5  -4   6     7121.43     7075.07    110.52 o
  -4  -4   6      417.23      493.02     24.47 o
  -3  -4   6      392.33      395.34     20.66 o
  -2  -4   6      311.87      405.68     20.37 o
  -1  -4   6      800.75      864.05     31.32 o
   0  -4   6     9300.09     9509.40    150.06 o
   1  -4   6       63.42       46.49      9.52 o
   2  -4   6     7337.20     6935.51    111.87 o
   3  -4   6     4761.00     4841.81     86.30 o
   4  -4   6     5119.64     4849.88     99.48 o
   5  -4   6     3320.03     3339.87     85.51 o
   6  -4   6     3699.88     3641.71     77.03 o
   7  -4   6       79.46      101.72     18.25 o
   8  -4   6      353.95      412.98     34.24 o
   9  -4   6      583.73      640.82     45.73 o
  10  -4   6     2035.98     2025.02    143.64 o
  11  -4   6      295.70      277.76     95.95 o
  12  -4   6     1082.11     1061.31     88.12 o
  13  -4   6       25.92      -37.24     25.55 o
 -12  -3   6      268.52      296.07     46.41 o
 -11  -3   6        4.09      -26.21     21.02 o
 -10  -3   6       42.07       20.13     18.26 o
  -9  -3   6      429.10      401.03     36.16 o
  -8  -3   6       39.13       21.71     13.33 o
  -7  -3   6     1651.46     1689.59     71.28 o
  -6  -3   6      323.39      333.83     27.68 o
  -5  -3   6      228.92      266.87     15.30 o
  -4  -3   6       40.77       44.99      9.21 o
  -3  -3   6     1289.25     1216.30     32.00 o
  -2  -3   6       92.79       57.54      9.93 o
  -1  -3   6     7486.50     7604.01    120.83 o
   0  -3   6     3365.59     3412.63     63.95 o
   1  -3   6     3231.01     2931.32     61.71 o
   2  -3   6     9033.30     9525.78    154.55 o
   3  -3   6     7539.91     7640.44    122.00 o
   4  -3   6     7036.14     7291.85    120.40 o
   5  -3   6      995.35      786.07     71.60 o
   6  -3   6      136.54      163.01     19.56 o
   7  -3   6     1003.39     1117.97     53.78 o
   8  -3   6     1176.59     1083.67     54.23 o
   9  -3   6      473.81      478.39     46.04 o
  10  -3   6      436.84      382.52     43.30 o
  11  -3   6     1918.47     1780.13    129.94 o
  12  -3   6       44.56       86.23     38.07 o
  13  -3   6      706.26      871.01    130.34 o
 -12  -2   6      616.98      588.81     55.65 o
 -11  -2   6       46.60       33.25     18.12 o
 -10  -2   6        1.30        3.21     15.44 o
  -9  -2   6       97.90       93.34     19.32 o
  -8  -2   6      250.55      249.34     22.35 o
  -7  -2   6      269.69      246.49     18.87 o
  -6  -2   6      680.53      672.78     31.75 o
  -5  -2   6       41.50       40.77      8.14 o
  -4  -2   6     3468.46     3446.91     58.07 o
  -3  -2   6      230.52      201.02     15.38 o
  -2  -2   6     8619.33     9245.33    154.46 o
  -1  -2   6       35.68        9.73      6.27 o
   0  -2   6     2113.00     2073.31     50.83 o
   1  -2   6      103.19      106.06     12.16 o
   2  -2   6     8656.44     8872.33    136.86 o
   3  -2   6     5182.64     5612.37     95.83 o
   4  -2   6     6029.80     6051.26    111.81 o
   5  -2   6      328.34      270.84     21.86 o
   6  -2   6     2646.41     2693.33     99.66 o
   7  -2   6      817.08      781.18     42.15 o
   8  -2   6      361.53      410.54     37.54 o
   9  -2   6      229.35      206.66     36.81 o
  10  -2   6      788.52      888.88     62.46 o
  11  -2   6      625.76      596.34     79.52 o
  12  -2   6     2831.82     3229.88    155.30 o
 -13  -1   6      730.76      807.85     71.19 o
 -12  -1   6      370.18      395.51     50.20 o
 -11  -1   6      332.63      315.51     37.09 o
 -10  -1   6      299.02      306.07     34.32 o
  -9  -1   6      634.48      531.13     40.03 o
  -8  -1   6       11.38        7.24     10.28 o
  -7  -1   6      721.61      795.28     23.65 o
  -6  -1   6      886.81      925.79     41.26 o
  -5  -1   6     5863.23     5865.04    103.53 o
  -4  -1   6        5.60       -9.00      6.77 o
  -3  -1   6     7082.35     6905.24    107.89 o
  -2  -1   6     1351.05     1409.11     26.98 o
  -1  -1   6     4489.69     4328.03     61.97 o
   0  -1   6       27.52       59.48      9.40 o
   1  -1   6     2609.67     2770.99     57.18 o
   2  -1   6      251.38      333.73     18.37 o
   3  -1   6      210.99      187.63     18.25 o
   4  -1   6      113.52      149.75     23.12 o
   5  -1   6     2434.60     2463.19     59.26 o
   6  -1   6      439.20      463.70     55.21 o
   7  -1   6     5862.66     5221.21    132.03 o
   8  -1   6       50.00       71.40     23.24 o
   9  -1   6     2973.63     3169.37    112.87 o
  10  -1   6        1.36       16.93     21.63 o
  11  -1   6      638.97      721.21     78.24 o
  12  -1   6        2.20       10.08     32.55 o
 -13   0   6      291.27      255.65     42.43 o
 -12   0   6     1136.61     1228.19     73.07 o
 -11   0   6     1085.17     1069.18     74.74 o
 -10   0   6      820.76      783.38     46.14 o
  -9   0   6       31.21       17.59     18.25 o
  -8   0   6     8397.66     8738.57    176.64 o
  -7   0   6      389.39      377.10     17.21 o
  -6   0   6     6313.53     6356.30    120.01 o
  -5   0   6      109.04      123.13      9.90 o
  -4   0   6     5483.93     5049.86     79.84 o
  -3   0   6        0.03       -3.71      6.33 o
  -2   0   6     1071.18     1038.21     22.01 o
  -1   0   6      437.91      460.39     17.80 o
   1   0   6    12375.43    13189.09    198.52 o
   2   0   6     1018.61      925.61     31.94 o
   3   0   6     8823.28     8781.89    148.45 o
   4   0   6     6301.82     6438.23    119.24 o
   5   0   6      563.32      553.59     32.07 o
   6   0   6     6773.87     6617.46    140.43 o
   7   0   6      253.76      251.95     34.18 o
   8   0   6      435.42      407.80     43.31 o
   9   0   6       15.29        6.98     22.16 o
  10   0   6       99.55      110.66     59.70 o
  11   0   6      228.07      168.12     47.87 o
 -13   1   6      861.68      938.45     65.98 o
 -12   1   6        2.14        6.85     24.02 o
 -11   1   6     7117.77     6930.23    294.82 o
 -10   1   6      367.60      426.45     32.91 o
  -9   1   6     4469.33     4579.47     92.34 o
  -8   1   6     5499.44     5669.01     96.35 o
  -7   1   6     2008.64     2019.11     42.94 o
  -6   1   6        4.59        7.20      6.51 o
  -5   1   6     1458.47     1382.89     26.96 o
  -4   1   6     5354.91     5400.01     81.82 o
  -3   1   6     3322.00     3171.09     52.69 o
  -2   1   6     4544.31     4607.28     72.19 o
  -1   1   6    15842.06    16174.30    214.00 o
   0   1   6      298.61      256.37     17.50 o
   1   1   6     5024.17     4853.29     86.14 o
   2   1   6       17.86       25.41     12.51 o
   3   1   6     3646.60     3542.40     82.26 o
   4   1   6     2808.65     2824.61     74.17 o
   5   1   6     1393.20     1438.67     50.42 o
   6   1   6      918.52      901.76     68.35 o
   7   1   6       30.52       20.10     19.14 o
   8   1   6      932.00     1005.58     64.49 o
   9   1   6       17.46       10.48     21.74 o
  10   1   6      139.10       77.35     37.16 o
  11   1   6      313.30      311.42     68.24 o
 -14   2   6      215.11      235.71     40.82 o
 -13   2   6        9.96       -8.68     21.74 o
 -12   2   6      631.57      622.37     48.08 o
 -11   2   6       13.79       -6.26     20.14 o
 -10   2   6      886.06      959.41     38.78 o
  -9   2   6        1.41       -3.45      7.20 o
  -8   2   6       63.19       49.65      8.12 o
  -7   2   6        1.79       -1.66      6.01 o
  -6   2   6     4978.72     5168.15     93.18 o
  -5   2   6     3518.66     3487.32    170.00 o
  -4   2   6     8123.21     7962.55    145.79 o
  -3   2   6      212.62      192.65     10.12 o
  -2   2   6     8225.21     7963.52    111.40 o
  -1   2   6      341.48      316.24     16.66 o
   0   2   6     9384.61     9666.93    162.86 o
   1   2   6     1118.46     1077.86     35.39 o
   2   2   6      729.99      796.38     38.78 o
   3   2   6      997.20      913.61     39.29 o
   4   2   6      220.44      267.04     40.31 o
   5   2   6     3052.00     3118.06    121.55 o
   6   2   6      557.06      556.95     47.12 o
   7   2   6      732.20      761.16     56.26 o
   8   2   6       70.77       89.31     28.99 o
   9   2   6      476.38      437.37     74.38 o
  10   2   6        3.61        6.91     35.93 o
 -14   3   6        0.14      -11.02     21.53 o
 -13   3   6      706.24      711.22     52.73 o
 -12   3   6     1333.12     1320.45     80.29 o
 -11   3   6       75.73       50.17     18.76 o
 -10   3   6       32.94       41.53     18.29 o
  -9   3   6     3744.14     3729.39     62.27 o
  -8   3   6        1.91       -5.74      6.14 o
  -7   3   6      539.94      569.63     19.57 o
  -6   3   6      988.87     1056.92     83.68 o
  -5   3   6     4045.18     4161.83    193.58 o
  -4   3   6     2322.67     2333.19     43.85 o
  -3   3   6     3428.96     3401.98     63.52 o
  -2   3   6     4605.01     4619.01     76.22 o
  -1   3   6    17713.44    17863.25    283.95 o
   0   3   6     2232.27     2169.22     60.59 o
   1   3   6     3540.20     3210.63     72.29 o
   2   3   6       59.03       62.15     16.52 o
   3   3   6      566.28      483.51     38.11 o
   4   3   6     1488.35     1569.78     61.45 o
   5   3   6      404.39      403.34     41.21 o
   6   3   6     2457.32     2314.74     92.47 o
   7   3   6      679.72      719.01     57.51 o
   8   3   6     1157.13     1332.20     90.57 o
   9   3   6      333.85      261.86     43.96 o
  10   3   6      561.73      515.21     76.10 o
 -14   4   6      628.28      666.10     52.69 o
 -13   4   6      448.74      502.50     42.58 o
 -12   4   6       56.30       31.31     18.38 o
 -11   4   6      140.09      130.40     25.77 o
 -10   4   6        2.03        7.20     10.80 o
  -9   4   6     1275.66     1252.70     35.79 o
  -8   4   6     1380.45     1377.62     28.52 o
  -7   4   6      850.88      808.47     22.34 o
  -6   4   6     2064.33     2028.81     54.28 o
  -5   4   6     1996.73     1990.60     42.67 o
  -4   4   6      178.84      258.62     16.09 o
  -3   4   6     1122.69     1169.31     24.83 o
  -2   4   6     2069.84     2046.59     39.13 o
  -1   4   6     2029.74     2154.18     48.21 o
   0   4   6       47.73       42.17     10.60 o
   1   4   6     1993.05     2036.87     54.68 o
   2   4   6     1649.82     1600.05     58.18 o
   3   4   6     1751.59     1635.21     62.43 o
   4   4   6     3156.10     3062.86    103.40 o
   5   4   6      659.42      643.32     51.48 o
   6   4   6      566.05      576.74     52.20 o
   7   4   6     3086.19     2931.53    114.14 o
   8   4   6      204.93      195.94     38.89 o
   9   4   6     1055.91     1002.77     97.40 o
 -14   5   6      926.18      823.97     68.95 o
 -13   5   6      520.09      520.40     47.53 o
 -12   5   6     1890.97     1872.58     68.84 o
 -11   5   6      316.26      332.95     26.40 o
 -10   5   6     1826.37     1807.47     47.60 o
  -9   5   6     1428.36     1338.83     32.17 o
  -8   5   6     2560.25     2521.96     46.56 o
  -7   5   6       77.44       63.39      7.91 o
  -6   5   6       82.77      105.18      8.82 o
  -5   5   6       22.66       39.41      8.97 o
  -4   5   6      194.96      230.78     15.48 o
  -3   5   6     1285.06     1286.11     40.68 o
  -2   5   6     3149.99     3078.86     59.56 o
  -1   5   6     1222.97     1326.57     33.75 o
   0   5   6     2654.94     2526.89     62.58 o
   1   5   6      714.14      698.44     32.09 o
   2   5   6     3003.41     2989.91     67.30 o
   3   5   6     2151.78     1994.04     59.07 o
   4   5   6      225.97      276.08     25.60 o
   5   5   6     1037.03     1056.26     65.88 o
   6   5   6      453.99      406.11     48.16 o
   7   5   6       56.10       71.00     31.13 o
   8   5   6      217.04      178.76     52.61 o
 -14   6   6     1447.60     1353.53     64.16 o
 -13   6   6      877.46      779.66     46.27 o
 -12   6   6     1751.70     1736.37     60.97 o
 -11   6   6     1061.51     1062.29     58.96 o
 -10   6   6      314.91      305.52     19.98 o
  -9   6   6      573.11      603.72     21.52 o
  -8   6   6        1.38        0.17      5.92 o
  -7   6   6     1019.46      985.37     28.50 o
  -6   6   6      142.26      132.20     11.63 o
  -5   6   6     1308.78     1247.81     62.54 o
  -4   6   6        0.60        1.47      7.48 o
  -3   6   6     3064.46     2983.37     58.38 o
  -2   6   6      168.79      179.24     14.69 o
  -1   6   6     2687.53     2616.93     49.91 o
   0   6   6        1.90        7.70     10.92 o
   1   6   6      612.80      655.46     29.81 o
   2   6   6       88.60       58.83     15.23 o
   3   6   6     1044.87     1144.33     64.63 o
   4   6   6      326.52      272.31     38.39 o
   5   6   6     1076.28      996.17     68.44 o
   6   6   6        2.53       -8.47     22.49 o
   7   6   6      355.70      282.21    153.71 o
 -14   7   6      246.38      290.91     39.61 o
 -13   7   6     1873.33     1825.10     68.78 o
 -12   7   6      799.60      770.73     45.10 o
 -11   7   6      200.50      225.90     22.75 o
 -10   7   6     1101.40     1106.48     36.89 o
  -9   7   6       63.00       38.15     11.89 o
  -8   7   6     1478.64     1567.76     34.14 o
  -7   7   6     3109.14     2981.93     60.74 o
  -6   7   6     2357.16     2400.50     54.38 o
  -5   7   6      689.35      692.20     22.01 o
  -4   7   6     4082.75     4160.79     66.90 o
  -3   7   6       11.91       10.81      7.89 o
  -2   7   6     1147.11     1166.22     31.50 o
  -1   7   6       16.53       17.67     11.52 o
   0   7   6     3220.60     3330.53     66.78 o
   1   7   6     1012.32      920.69     35.90 o
   2   7   6     1698.77     1686.12     70.50 o
   3   7   6      608.13      616.43     53.68 o
   4   7   6       22.38       10.49     62.69 o
   5   7   6       19.07       -7.57     27.02 o
   6   7   6      120.35       84.02     50.71 o
 -14   8   6      654.14      735.37     46.75 o
 -13   8   6       71.03       64.12     18.67 o
 -12   8   6     1203.68     1140.31     47.63 o
 -11   8   6      371.50      390.05     38.26 o
 -10   8   6       34.46       27.55     13.12 o
  -9   8   6     1160.45     1145.30     39.07 o
  -8   8   6      400.11      383.89     20.67 o
  -7   8   6     5713.59     5679.26    101.93 o
  -6   8   6       14.44       21.55     10.11 o
  -5   8   6     3726.83     3828.91     83.48 o
  -4   8   6     3035.01     2895.52     68.95 o
  -3   8   6     2768.52     2919.59     76.31 o
  -2   8   6       44.00       50.60     14.09 o
  -1   8   6     2220.56     2273.22    114.83 o
   0   8   6      738.97      654.43     49.01 o
   1   8   6     1999.45     1828.56     77.29 o
   2   8   6      631.63      618.06     51.55 o
   3   8   6        2.69       12.80     22.16 o
   4   8   6      366.38      337.63     80.61 o
   5   8   6     1506.05     1511.01    145.86 o
 -14   9   6      448.42      485.54     53.87 o
 -13   9   6       64.55       95.30     20.38 o
 -12   9   6      581.22      605.18     36.91 o
 -11   9   6      171.09      146.02     21.98 o
 -10   9   6      859.10      804.23     51.30 o
  -9   9   6      130.39      100.81     31.43 o
  -8   9   6     2398.35     2415.41     63.75 o
  -7   9   6       38.97       49.46     13.92 o
  -6   9   6     3071.77     3197.00     84.94 o
  -5   9   6      643.35      618.93     36.57 o
  -4   9   6      240.06      215.93     23.10 o
  -3   9   6      266.95      271.45     25.42 o
  -2   9   6      973.46      990.60     46.42 o
  -1   9   6      213.43      262.58     28.79 o
   0   9   6     3868.89     3821.31    110.01 o
   1   9   6     1590.40     1559.42     80.02 o
   2   9   6     2682.07     2904.66    110.00 o
   3   9   6        3.04       13.67     22.49 o
   4   9   6     3041.91     3169.11    124.20 o
 -14  10   6      346.26      361.89     69.24 o
 -13  10   6     2372.89     2317.24     77.48 o
 -12  10   6       30.31       25.21     16.85 o
 -11  10   6      140.39      121.29     22.92 o
 -10  10   6      246.47      252.72     47.30 o
  -9  10   6       41.00       54.59     18.16 o
  -8  10   6        2.31      -16.19     11.72 o
  -7  10   6       65.66       64.23     15.87 o
  -6  10   6     1082.58     1015.00     44.78 o
  -5  10   6     1245.15     1284.69     60.00 o
  -4  10   6      817.32      826.65     47.91 o
  -3  10   6     1518.82     1537.70     78.87 o
  -2  10   6       73.23       51.27     21.68 o
  -1  10   6     1860.91     1937.29     85.98 o
   0  10   6        0.31      -35.94     17.97 o
   1  10   6      786.77      842.53     62.44 o
   2  10   6      540.26      540.76     75.74 o
   3  10   6      951.37     1041.70     75.49 o
 -13  11   6      268.00      269.55     31.74 o
 -12  11   6     1184.74     1128.85     84.97 o
 -11  11   6      155.86      193.20     27.69 o
 -10  11   6      439.82      472.50     40.96 o
  -9  11   6      198.37      203.22     28.92 o
  -8  11   6     1000.98      954.26     53.36 o
  -7  11   6     1445.69     1393.63     54.35 o
  -6  11   6      355.89      394.51     33.66 o
  -5  11   6       13.59      -13.96     16.86 o
  -4  11   6      890.68      935.25     72.59 o
  -3  11   6      489.83      484.70     59.49 o
  -2  11   6     1005.83     1142.71     91.28 o
  -1  11   6      231.41      218.12     62.00 o
   0  11   6      249.02      259.74     67.33 o
   1  11   6      392.00      397.75     84.56 o
   2  11   6      121.06       50.60     48.05 o
 -12  12   6      421.65      444.27     40.02 o
 -11  12   6     2169.01     2152.77     80.32 o
 -10  12   6      241.28      296.03     34.23 o
  -9  12   6      433.77      437.69     40.96 o
  -8  12   6      319.39      288.54     36.00 o
  -7  12   6       14.20       14.54     23.72 o
  -6  12   6     1140.17     1038.71     61.81 o
  -5  12   6      148.89      164.79     31.59 o
  -4  12   6      933.43      926.13     71.40 o
  -3  12   6      278.66      343.60     58.96 o
  -2  12   6      662.68      738.69    101.57 o
  -1  12   6      123.55      177.37     58.20 o
   0  12   6       13.65       76.89     48.56 o
 -11  13   6     1181.54     1202.66     77.13 o
 -10  13   6     1546.35     1544.14     71.53 o
  -9  13   6      421.20      376.05     42.03 o
  -8  13   6     1102.40     1154.15     65.60 o
  -7  13   6      142.85      118.68     29.54 o
  -6  13   6      207.49      265.69     40.30 o
  -5  13   6     1149.72     1044.56     78.17 o
  -4  13   6       97.34       83.41     34.32 o
  -3  13   6     1837.50     1709.91    117.97 o
  -2  13   6      100.55      143.03     70.94 o
  -9  14   6     1758.99     1899.45     85.07 o
  -8  14   6       42.54       24.78     23.36 o
  -7  14   6      390.57      352.41     52.32 o
  -6  14   6      452.17      473.79     59.43 o
  -5  14   6       12.11      -21.28     28.59 o
   5 -16   7      613.76      615.49     78.09 o
   6 -16   7      501.38      403.47     71.49 o
   7 -16   7      633.48      760.82     83.43 o
   8 -16   7     1450.32     1718.52    117.11 o
   1 -15   7      490.34      541.44     81.66 o
   2 -15   7      440.44      519.00    108.47 o
   3 -15   7      188.17      209.74     47.96 o
   4 -15   7     1914.92     1679.92    110.49 o
   5 -15   7        2.27       -1.74     29.38 o
   6 -15   7      643.30      546.80     86.20 o
   7 -15   7      296.84      267.48     52.98 o
   8 -15   7       73.47       74.05     36.29 o
   9 -15   7     1803.73     1857.81    118.99 o
  10 -15   7      583.24      644.33     76.78 o
  -1 -14   7      105.73      130.63     48.57 o
   0 -14   7       46.07       29.30     46.19 o
   1 -14   7       29.94      -14.50     51.74 o
   2 -14   7     1324.48     1275.97    105.03 o
   3 -14   7     1152.47     1330.14     83.29 o
   4 -14   7      622.36      665.41     88.47 o
   5 -14   7      536.49      504.55     55.69 o
   6 -14   7      189.76      219.58     46.05 o
   7 -14   7      590.92      691.87     72.58 o
   8 -14   7     1381.18     1317.70     95.14 o
   9 -14   7      458.25      462.79     64.34 o
  10 -14   7     1609.96     1567.01    107.18 o
  11 -14   7      887.07      909.42    124.06 o
  -2 -13   7        6.23        5.46     35.18 o
  -1 -13   7       22.25       50.04     39.11 o
   0 -13   7      247.15      230.42     58.82 o
   1 -13   7     1113.72     1187.52     83.35 o
   2 -13   7       94.44       72.94     55.92 o
   3 -13   7     3631.18     3547.22    128.69 o
   4 -13   7      310.85      342.03     40.61 o
   5 -13   7      967.42      938.29     60.36 o
   6 -13   7      316.71      286.45     41.74 o
   7 -13   7       20.18       17.53     23.70 o
   8 -13   7      611.19      553.74    131.26 o
   9 -13   7     1104.11     1099.80    166.49 o
  10 -13   7      107.51      126.83     39.78 o
  11 -13   7     1507.57     1550.75    146.12 o
  12 -13   7      146.38      125.31     59.81 o
  -4 -12   7     2268.70     2504.04    147.47 o
  -3 -12   7      627.48      595.26     78.32 o
  -2 -12   7     1403.51     1375.18    111.80 o
  -1 -12   7     1073.22      928.40     89.56 o
   0 -12   7      990.39     1064.81     71.35 o
   1 -12   7       75.17       49.81     24.98 o
   2 -12   7      594.09      500.67     50.84 o
   3 -12   7      325.28      293.20     41.12 o
   4 -12   7      562.47      527.82     45.13 o
   5 -12   7      430.65      381.87     62.54 o
   6 -12   7      727.26      694.90     57.56 o
   7 -12   7       17.95        2.38     20.30 o
   8 -12   7      222.76      238.08     39.52 o
   9 -12   7      283.79      341.13     71.63 o
  10 -12   7      251.23      350.69     62.21 o
  11 -12   7        4.09      -47.29     23.65 o
  12 -12   7     1451.89     1644.68    157.87 o
  -5 -11   7     2079.52     1958.38    128.32 o
  -4 -11   7     1044.53     1068.24     95.16 o
  -3 -11   7     3771.67     3845.75    172.19 o
  -2 -11   7     1864.86     1679.31    110.79 o
  -1 -11   7     1922.73     1989.43     89.65 o
   0 -11   7       75.24       62.01     25.96 o
   1 -11   7      585.62      573.28     51.03 o
   2 -11   7       60.26       32.28     20.87 o
   3 -11   7     1088.75     1066.34     64.25 o
   4 -11   7        4.03        0.82     17.87 o
   5 -11   7     1675.00     1745.40     80.37 o
   6 -11   7      659.41      579.25     50.77 o
   7 -11   7     1523.19     1653.70    129.89 o
   8 -11   7      226.30      276.07     38.30 o
   9 -11   7      526.34      501.94     59.53 o
  10 -11   7      638.31      572.49     76.09 o
  11 -11   7      260.48      294.83     76.02 o
  12 -11   7      577.63      523.69     68.42 o
  13 -11   7     2078.79     2030.09    177.23 o
  -6 -10   7      196.35      109.68     42.94 o
  -5 -10   7      364.20      364.08     62.41 o
  -4 -10   7     3212.98     3077.61    154.26 o
  -3 -10   7      312.42      309.44     87.88 o
  -2 -10   7      793.78      861.38     60.83 o
  -1 -10   7     1203.54     1187.51     77.73 o
   0 -10   7     3945.91     4054.95    102.11 o
   1 -10   7       69.31       53.26     20.13 o
   2 -10   7       64.87       86.99     22.71 o
   3 -10   7      233.00      231.07     30.63 o
   4 -10   7     2665.11     2559.54     84.39 o
   5 -10   7      513.80      546.09     47.21 o
   6 -10   7     3605.61     3717.69    122.10 o
   7 -10   7        5.47      -19.04     17.70 o
   8 -10   7     1441.98     1553.93    129.54 o
   9 -10   7        8.68       14.76     19.95 o
  10 -10   7     1348.76     1420.78    145.06 o
  11 -10   7      648.75      689.91     71.36 o
  12 -10   7       26.91      -33.12     25.54 o
  13 -10   7      646.73      615.07    106.32 o
  -7  -9   7      438.17      507.95     72.35 o
  -6  -9   7       32.54       39.23     34.06 o
  -5  -9   7       29.86       49.19     26.65 o
  -4  -9   7       43.21       17.83     19.46 o
  -3  -9   7      164.89      108.30     44.52 o
  -2  -9   7      283.67      313.06     29.87 o
  -1  -9   7     4826.36     4972.86    114.18 o
   0  -9   7      952.88      958.35     47.36 o
   1  -9   7     3159.67     3151.73    124.31 o
   2  -9   7       37.38       33.57     16.54 o
   3  -9   7     3169.88     3057.11     72.59 o
   4  -9   7      222.65      128.47     32.77 o
   5  -9   7     4881.56     4821.27    114.93 o
   6  -9   7      261.55      319.33     34.65 o
   7  -9   7     5592.18     5629.63    143.71 o
   8  -9   7       54.47       46.62     23.00 o
   9  -9   7     1327.16     1281.67     71.10 o
  10  -9   7       11.59        3.92     24.86 o
  11  -9   7      292.24      326.26     53.63 o
  12  -9   7     2241.46     2285.16    121.93 o
  13  -9   7        4.97       38.85     45.49 o
  -8  -8   7     1220.07     1202.45    124.50 o
  -7  -8   7       22.03       57.25     27.92 o
  -6  -8   7      265.79      258.35     35.53 o
  -5  -8   7      249.90      195.10     24.57 o
  -4  -8   7      348.34      324.79     35.21 o
  -3  -8   7      282.70      239.75     24.61 o
  -2  -8   7     2929.31     2879.99     72.34 o
  -1  -8   7      934.85      967.16     40.26 o
   0  -8   7     3999.39     3994.99     97.06 o
   1  -8   7      976.79      981.71     41.13 o
   2  -8   7     4666.19     4699.54    119.53 o
   3  -8   7      334.78      320.58     23.76 o
   4  -8   7     1569.09     1727.73     81.52 o
   5  -8   7      844.14      848.22     72.36 o
   6  -8   7     1920.22     1892.20     71.25 o
   7  -8   7      265.98      238.05     30.41 o
   8  -8   7     1766.14     1832.87    117.92 o
   9  -8   7      428.86      447.47     45.73 o
  10  -8   7     2466.37     2536.73    100.69 o
  11  -8   7      985.44     1102.19     84.96 o
  12  -8   7     1905.63     1826.10    112.15 o
  13  -8   7      168.09      156.29     43.20 o
  -9  -7   7      914.46      871.03     67.57 o
  -8  -7   7      974.55      976.73     61.24 o
  -7  -7   7      673.72      728.50     52.29 o
  -6  -7   7      174.80      188.42     23.92 o
  -5  -7   7     1618.62     1625.20     56.10 o
  -4  -7   7      214.21      231.18     28.54 o
  -3  -7   7     1792.10     1818.00     53.55 o
  -2  -7   7     1968.11     1904.74     53.18 o
  -1  -7   7     1978.46     1971.39     54.41 o
   0  -7   7      728.74      651.59     35.14 o
   1  -7   7      540.46      486.12     29.29 o
   2  -7   7      799.55      915.05     35.64 o
   3  -7   7      392.12      378.95     25.50 o
   4  -7   7      691.85      698.97     32.98 o
   5  -7   7      211.30      234.11     25.94 o
   6  -7   7      885.35      912.14     39.40 o
   7  -7   7     2532.93     2601.77     77.70 o
   8  -7   7      975.17     1038.70     59.83 o
   9  -7   7     3266.45     3233.53    113.22 o
  10  -7   7      458.84      420.14     46.57 o
  11  -7   7      612.63      608.66     66.92 o
  12  -7   7      883.72      637.44    197.71 o
  13  -7   7       85.37       27.06     33.77 o
 -10  -6   7      488.16      510.63     54.57 o
  -9  -6   7     1194.61     1291.99     67.86 o
  -8  -6   7     4541.72     4331.81    152.92 o
  -7  -6   7      930.01      879.97     42.60 o
  -6  -6   7     3861.87     3885.04     93.37 o
  -5  -6   7      198.50      241.30     24.40 o
  -4  -6   7      463.50      462.92     25.34 o
  -3  -6   7     1621.56     1666.89     51.45 o
  -2  -6   7     1777.81     1851.05     56.04 o
  -1  -6   7     2208.89     2224.28     61.67 o
   0  -6   7     3036.38     3151.40     76.60 o
   1  -6   7     1911.52     1828.77     61.97 o
   2  -6   7     2058.61     2028.80     50.62 o
   3  -6   7      215.81      211.26     19.84 o
   4  -6   7      470.21      527.61     28.67 o
   5  -6   7      133.79      113.02     27.61 o
   6  -6   7      761.19      778.79     36.28 o
   7  -6   7     3288.27     3288.96     82.43 o
   8  -6   7      524.07      493.74     41.14 o
   9  -6   7     7470.68     7505.69    199.94 o
  10  -6   7     1122.20     1113.72     68.05 o
  11  -6   7       38.09       43.16     31.01 o
  12  -6   7      945.51      799.69    100.59 o
  13  -6   7       85.34       83.41     38.33 o
 -10  -5   7      400.26      421.53     43.44 o
  -9  -5   7      521.76      645.01     47.66 o
  -8  -5   7     1543.59     1528.70     55.20 o
  -7  -5   7     5473.37     5469.89    117.84 o
  -6  -5   7     2494.09     2356.87     73.75 o
  -5  -5   7     1434.36     1525.20     49.67 o
  -4  -5   7      113.96      103.76     12.19 o
  -3  -5   7     3510.74     3585.36     74.07 o
  -2  -5   7      541.67      572.17     32.61 o
  -1  -5   7      716.55      766.65     34.49 o
   0  -5   7     1213.10     1046.04     39.48 o
   1  -5   7       40.43       36.25     12.41 o
   2  -5   7     8315.88     8214.94    141.88 o
   3  -5   7      628.81      584.36     37.32 o
   4  -5   7     6006.45     6051.03    123.92 o
   5  -5   7     2620.08     2710.96     64.22 o
   6  -5   7     1956.75     1827.37     61.23 o
   7  -5   7        0.94      -10.46     12.99 o
   8  -5   7       17.94       20.29     21.49 o
   9  -5   7      328.17      307.30     39.57 o
  10  -5   7     1917.42     1917.19     85.46 o
  11  -5   7       17.30       59.05     32.41 o
  12  -5   7      295.97      344.66     56.98 o
  13  -5   7       53.81       11.91     28.64 o
 -11  -4   7       24.93      -23.96     19.20 o
 -10  -4   7     1587.66     1626.46     72.15 o
  -9  -4   7      248.02      183.18     29.14 o
  -8  -4   7      761.01      831.83     39.68 o
  -7  -4   7       22.97       38.63     13.52 o
  -6  -4   7      603.58      572.02     30.98 o
  -5  -4   7     2464.51     2398.46     51.68 o
  -4  -4   7     2308.14     2358.86     50.05 o
  -3  -4   7      939.70      955.89     31.20 o
  -2  -4   7     1275.68     1357.67     40.74 o
  -1  -4   7     4522.67     4355.01     80.39 o
   0  -4   7     2062.73     2092.29     48.36 o
   1  -4   7    20199.17    19807.14    295.29 o
   2  -4   7     4611.36     4467.08     87.46 o
   3  -4   7     4097.09     4036.36     83.58 o
   4  -4   7     4890.19     4895.89     91.61 o
   5  -4   7     1581.20     1793.20     90.91 o
   6  -4   7     1093.40     1087.58     47.21 o
   7  -4   7      181.18      143.65     21.61 o
   8  -4   7      994.67      919.45     52.44 o
   9  -4   7      787.99      828.96     58.21 o
  10  -4   7      371.96      320.02     42.79 o
  11  -4   7     1986.35     2045.27    113.53 o
  12  -4   7      302.71      279.94     55.51 o
  13  -4   7     1414.86     1374.78    106.88 o
 -11  -3   7      410.43      371.31     37.22 o
 -10  -3   7       13.63       12.35     18.16 o
  -9  -3   7       18.74        8.36     14.51 o
  -8  -3   7      140.74      166.99     19.88 o
  -7  -3   7      107.75       80.47     15.69 o
  -6  -3   7     2937.96     2997.12     57.10 o
  -5  -3   7      833.25      823.78     26.87 o
  -4  -3   7     6646.95     6773.44    113.86 o
  -3  -3   7     4214.45     4191.40     83.74 o
  -2  -3   7     4008.84     4180.94     79.85 o
  -1  -3   7     2774.26     2712.76     54.76 o
   0  -3   7     1251.27     1175.24     30.92 o
   1  -3   7     2652.57     2709.05     57.38 o
   2  -3   7     4617.45     4491.45     86.82 o
   3  -3   7        7.37        5.69     10.34 o
   4  -3   7     8732.64     8866.65    143.59 o
   5  -3   7       15.80       27.13     13.05 o
   6  -3   7     1890.82     1899.96     61.92 o
   7  -3   7        7.47        3.11     15.48 o
   8  -3   7      198.90      268.06     35.82 o
   9  -3   7       10.39       -7.48     18.94 o
  10  -3   7     3219.70     3383.80    154.90 o
  11  -3   7      386.02      431.46     61.02 o
  12  -3   7     2303.42     2373.60    131.11 o
 -12  -2   7      112.05       66.51     26.70 o
 -11  -2   7      820.14      794.54     47.66 o
 -10  -2   7        0.38        3.67     14.41 o
  -9  -2   7     1266.78     1204.09     43.98 o
  -8  -2   7       34.98        9.75     11.32 o
  -7  -2   7     1078.01     1068.25     35.48 o
  -6  -2   7       16.28       17.55      9.08 o
  -5  -2   7     1445.49     1498.02     38.78 o
  -4  -2   7     1073.91     1043.87     30.43 o
  -3  -2   7     2457.23     2554.83     49.48 o
  -2  -2   7      173.80      293.44     21.82 o
  -1  -2   7      645.40      665.28     23.65 o
   0  -2   7     1304.78     1379.70     38.95 o
   1  -2   7      150.39      113.69     13.33 o
   2  -2   7      157.82      190.38     26.03 o
   3  -2   7     1137.57     1014.08     36.46 o
   4  -2   7     1468.80     1554.69     47.41 o
   5  -2   7     4382.16     4177.55     85.05 o
   6  -2   7        8.43       13.30     12.74 o
   7  -2   7     1633.85     1770.71     75.01 o
   8  -2   7      190.61      182.16     51.50 o
   9  -2   7     2006.54     1893.89     86.06 o
  10  -2   7       10.28       21.28     23.60 o
  11  -2   7      694.21      669.12     77.45 o
  12  -2   7       64.43      109.26     42.23 o
 -12  -1   7     1273.18     1419.26     72.82 o
 -11  -1   7       42.25       25.81     24.47 o
 -10  -1   7     1266.79     1190.89     49.58 o
  -9  -1   7      164.60      138.98     17.88 o
  -8  -1   7     1747.95     1786.57     48.66 o
  -7  -1   7     2954.04     3047.44     52.66 o
  -6  -1   7     2755.94     2898.25     56.78 o
  -5  -1   7       20.81       26.05      8.45 o
  -4  -1   7     6582.35     6315.81    101.99 o
  -3  -1   7     2176.55     2162.35     47.22 o
  -2  -1   7       94.98       58.44      9.17 o
  -1  -1   7      217.42      270.62     16.74 o
   0  -1   7        2.19       -9.64      7.10 o
   1  -1   7       58.52       46.79     10.58 o
   2  -1   7     6328.72     6551.42    125.38 o
   3  -1   7     1086.68     1057.88     37.64 o
   4  -1   7     1219.79     1130.52     49.87 o
   5  -1   7      225.56      241.04     23.96 o
   6  -1   7     8259.26     8237.89    189.37 o
   7  -1   7       39.70        9.55     18.36 o
   8  -1   7     1683.83     1493.70    118.15 o
   9  -1   7       17.78        5.94     19.31 o
  10  -1   7      491.13      478.08     53.32 o
  11  -1   7       43.01      -26.59     30.16 o
 -13   0   7      535.84      548.07     70.47 o
 -12   0   7      491.52      513.20     66.59 o
 -11   0   7     2550.81     2532.82     88.76 o
 -10   0   7      628.57      643.80     41.27 o
  -9   0   7     2150.25     2113.14     54.66 o
  -8   0   7        0.36       10.56      7.92 o
  -7   0   7     3289.44     3305.41     57.97 o
  -6   0   7      468.44      466.48     18.09 o
  -5   0   7      214.35      193.38     12.09 o
  -4   0   7        3.66        4.00      5.85 o
  -3   0   7     2759.38     2646.92     49.03 o
  -2   0   7     1470.00     1438.09     31.47 o
  -1   0   7     9512.31     9712.91    147.40 o
   0   0   7      419.25      525.03     21.12 o
   1   0   7     1422.55     1321.27     36.47 o
   2   0   7       14.16        7.55     14.07 o
   3   0   7     8301.23     8512.32    147.55 o
   4   0   7      406.08      444.13     30.73 o
   5   0   7      437.05      398.74     31.72 o
   6   0   7      486.23      430.45     75.28 o
   7   0   7      151.31      121.42     56.39 o
   8   0   7      114.45       97.04     27.69 o
   9   0   7       14.44       12.35     22.14 o
  10   0   7      217.70      234.13     50.41 o
  11   0   7      655.43      692.96    115.78 o
 -13   1   7       63.63       50.77     27.64 o
 -12   1   7     2405.62     2402.64     93.02 o
 -11   1   7      652.69      698.98     45.74 o
 -10   1   7     1196.98     1263.24     51.45 o
  -9   1   7       85.44      130.43     14.06 o
  -8   1   7     1441.50     1432.76     32.79 o
  -7   1   7        6.30       17.31      7.32 o
  -6   1   7     2961.99     2955.01     50.51 o
  -5   1   7     2884.29     2777.46     47.41 o
  -4   1   7     7191.75     7184.45    108.43 o
  -3   1   7     6833.23     6721.63    104.20 o
  -2   1   7    12528.23    12713.69    184.45 o
  -1   1   7      589.64      578.93     20.50 o
   0   1   7     4919.51     4829.94     84.75 o
   1   1   7     1043.44     1092.42     33.44 o
   2   1   7     1723.43     1854.75     58.44 o
   3   1   7       67.57       59.34     17.03 o
   4   1   7       38.76       62.04     17.18 o
   5   1   7     3390.84     3382.56     88.97 o
   6   1   7        9.53        6.66     18.86 o
   7   1   7     1294.68     1272.46     71.00 o
   8   1   7      292.86      301.29     41.46 o
   9   1   7      343.52      332.03     45.17 o
  10   1   7      502.09      559.21     76.67 o
 -13   2   7       11.33        0.09     18.89 o
 -12   2   7       67.30       71.02     24.33 o
 -11   2   7     2214.18     2154.21     64.30 o
 -10   2   7      138.91      156.47     17.42 o
  -9   2   7     1570.67     1596.89     36.30 o
  -8   2   7      392.18      403.60     17.52 o
  -7   2   7     4589.04     4710.64     73.31 o
  -6   2   7      376.13      434.20     28.07 o
  -5   2   7     4230.17     4002.05     95.39 o
  -4   2   7      446.32      426.97     14.20 o
  -3   2   7     5679.86     5654.79     90.26 o
  -2   2   7     3193.18     3320.08     68.26 o
  -1   2   7     6165.65     6040.74    109.84 o
   0   2   7     1164.96     1097.75     44.46 o
   1   2   7     4174.09     4285.19     88.89 o
   2   2   7     1179.01     1107.93     45.95 o
   3   2   7      288.08      274.54     29.59 o
   4   2   7     2121.78     2019.03     76.92 o
   5   2   7     1013.89      999.80    122.54 o
   6   2   7     1083.37      940.12     60.67 o
   7   2   7      598.26      550.70     73.50 o
   8   2   7      414.50      541.39     55.83 o
   9   2   7       13.56      -19.29     23.14 o
  10   2   7      689.53      576.65     93.94 o
 -14   3   7       61.95       42.26     24.61 o
 -13   3   7      189.26      144.66     28.43 o
 -12   3   7      140.59      147.82     27.06 o
 -11   3   7       67.85       75.40     18.40 o
 -10   3   7      812.23      835.21     32.57 o
  -9   3   7      195.67      194.57     10.97 o
  -8   3   7     2881.23     2874.04     47.81 o
  -7   3   7      287.98      234.62     48.05 o
  -6   3   7      653.00      588.92     67.62 o
  -5   3   7     1139.73     1268.60     93.47 o
  -4   3   7      616.74      552.44     18.59 o
  -3   3   7      498.99      438.69     18.81 o
  -2   3   7     6080.94     5995.12    108.27 o
  -1   3   7     1429.52     1387.36     39.39 o
   0   3   7     5223.90     5020.45    134.58 o
   1   3   7      743.21      713.36     49.33 o
   2   3   7      848.61      775.76     40.79 o
   3   3   7      222.06      218.99     26.83 o
   4   3   7      285.56      271.28     31.95 o
   5   3   7     6643.52     6406.85    176.21 o
   6   3   7      215.57      237.53     36.57 o
   7   3   7     2752.15     2811.59    134.08 o
   8   3   7     1499.40     1696.80     91.70 o
   9   3   7      278.45      220.44     43.86 o
 -14   4   7      290.61      313.09     37.49 o
 -13   4   7        2.77       11.39     18.69 o
 -12   4   7      163.05      145.37     23.60 o
 -11   4   7       14.55       19.58     12.99 o
 -10   4   7     2191.69     2221.76     59.55 o
  -9   4   7     4003.67     3972.48     72.22 o
  -8   4   7     1263.96     1270.72     35.70 o
  -7   4   7     3594.88     3678.86    190.52 o
  -6   4   7       32.32       32.57     27.24 o
  -5   4   7     1655.02     1659.82     35.57 o
  -4   4   7      128.17      181.02     13.13 o
  -3   4   7       34.91       22.96      7.68 o
  -2   4   7      399.78      378.17     16.60 o
  -1   4   7       11.72       -1.33      8.74 o
   0   4   7     4766.12     4668.17    117.44 o
   1   4   7     3001.96     2929.81     82.01 o
   2   4   7     4492.02     4260.80    110.19 o
   3   4   7     6032.25     5956.20    202.50 o
   4   4   7      642.20      647.20     50.42 o
   5   4   7      549.83      513.21     48.99 o
   6   4   7      668.25      662.53     57.26 o
   7   4   7       25.74      -37.93     18.97 o
   8   4   7      438.18      486.91     56.24 o
 -14   5   7     1440.53     1522.53     69.40 o
 -13   5   7     1160.37     1176.89     53.81 o
 -12   5   7       31.15       24.50     15.36 o
 -11   5   7      168.23      194.03     20.47 o
 -10   5   7      341.38      320.75     17.99 o
  -9   5   7     1813.78     1768.07     38.84 o
  -8   5   7      373.00      394.08     19.00 o
  -7   5   7      712.77      691.22     20.15 o
  -6   5   7       36.65       37.27      8.41 o
  -5   5   7     1955.29     1975.78     44.33 o
  -4   5   7       44.09       36.39      9.93 o
  -3   5   7     5338.71     5154.82    145.79 o
  -2   5   7       31.00       25.27      8.93 o
  -1   5   7     4203.69     4383.78     85.50 o
   0   5   7     3457.73     3472.23     79.79 o
   1   5   7      335.29      303.45     24.77 o
   2   5   7     1677.86     1670.92     53.74 o
   3   5   7      994.44     1027.46     83.24 o
   4   5   7        3.71       20.25     20.55 o
   5   5   7       69.45       58.03     26.16 o
   6   5   7       37.80       76.00     29.41 o
   7   5   7      437.98      532.38     70.74 o
   8   5   7        3.46       15.38     35.53 o
 -14   6   7      227.49      182.13     26.76 o
 -13   6   7      453.12      507.00     61.02 o
 -12   6   7      891.21      852.88     60.38 o
 -11   6   7        0.52       10.38     11.06 o
 -10   6   7      776.82      748.86     27.95 o
  -9   6   7       49.19       49.20     12.35 o
  -8   6   7     5275.01     5169.52     84.46 o
  -7   6   7      308.80      343.29     17.22 o
  -6   6   7     6296.28     6208.20    137.27 o
  -5   6   7      593.48      617.89     24.51 o
  -4   6   7     1687.53     1685.15     38.76 o
  -3   6   7        9.43       -2.05      8.66 o
  -2   6   7     1616.14     1722.20     42.40 o
  -1   6   7      306.99      323.75     20.30 o
   0   6   7      183.88      202.58     17.75 o
   1   6   7       81.56       78.60     16.95 o
   2   6   7      590.58      609.01     37.46 o
   3   6   7       23.59       31.92     24.83 o
   4   6   7       77.28      146.53     49.95 o
   5   6   7        6.34       -2.60     26.22 o
   6   6   7      486.99      319.93     56.79 o
   7   6   7       15.13       49.90     37.90 o
 -14   7   7      593.94      542.48     38.44 o
 -13   7   7      404.20      438.72     35.34 o
 -12   7   7      520.65      583.47     31.78 o
 -11   7   7     1108.67     1126.56     40.68 o
 -10   7   7       31.40       52.59     11.40 o
  -9   7   7     2105.93     2195.07     65.93 o
  -8   7   7       26.61       33.99      8.57 o
  -7   7   7     1636.65     1678.09     59.57 o
  -6   7   7      765.02      763.93     26.06 o
  -5   7   7     3901.28     3906.24    111.87 o
  -4   7   7        0.26       -1.21      7.29 o
  -3   7   7     2840.30     2857.48     56.59 o
  -2   7   7      901.55      951.20     33.70 o
  -1   7   7     1381.41     1441.38     52.30 o
   0   7   7      811.46      771.15     36.58 o
   1   7   7      157.94      131.31     19.70 o
   2   7   7        3.94       -4.85     17.77 o
   3   7   7     2557.33     2461.15    123.01 o
   4   7   7       27.94       93.98     35.06 o
   5   7   7      782.75      779.56    110.04 o
   6   7   7       14.48       21.30     33.38 o
 -14   8   7      336.88      341.92     31.37 o
 -13   8   7      983.63      926.71     41.98 o
 -12   8   7      225.19      220.51     25.83 o
 -11   8   7      642.60      659.14     45.45 o
 -10   8   7      452.94      457.41     35.79 o
  -9   8   7      107.27      113.99     12.63 o
  -8   8   7      795.49      824.34     28.41 o
  -7   8   7      964.74      954.62     32.68 o
  -6   8   7     4528.68     4431.70     90.86 o
  -5   8   7      275.70      284.89     27.21 o
  -4   8   7      991.71     1032.55     32.14 o
  -3   8   7      453.45      460.13     24.20 o
  -2   8   7     1530.69     1566.00     45.81 o
  -1   8   7     1118.88     1152.70     52.59 o
   0   8   7      472.96      497.29     31.88 o
   1   8   7      794.83      845.51     56.94 o
   2   8   7     4495.48     4518.71    141.98 o
   3   8   7       17.18       65.35     25.63 o
   4   8   7     1168.74     1281.78     98.82 o
   5   8   7       51.96       10.61     27.90 o
 -14   9   7       41.06       48.07     20.62 o
 -13   9   7     1059.55     1027.12     57.20 o
 -12   9   7      167.38      225.63     23.68 o
 -11   9   7      717.10      769.60     41.56 o
 -10   9   7     1935.75     1904.94     61.88 o
  -9   9   7       71.48       64.69     14.73 o
  -8   9   7       30.84       33.07     12.30 o
  -7   9   7      552.60      619.55     37.01 o
  -6   9   7      633.32      714.40     37.50 o
  -5   9   7     3478.16     3462.22     93.62 o
  -4   9   7      145.33      111.87     20.50 o
  -3   9   7     1646.68     1579.01     56.37 o
  -2   9   7      115.68      112.09     22.42 o
  -1   9   7     3730.04     3673.60     97.57 o
   0   9   7      469.35      485.75     41.96 o
   1   9   7     1371.48     1333.80     73.26 o
   2   9   7      494.25      513.00     52.83 o
   3   9   7      972.24      834.36     67.74 o
   4   9   7      110.55       57.86     31.88 o
 -13  10   7       83.82       55.53     18.84 o
 -12  10   7      561.64      518.56     34.67 o
 -11  10   7      553.98      528.20     35.05 o
 -10  10   7      102.06      140.12     22.67 o
  -9  10   7       15.59        8.42     14.87 o
  -8  10   7      550.16      519.79     53.82 o
  -7  10   7       18.49       21.59     15.03 o
  -6  10   7      360.17      386.72     32.88 o
  -5  10   7      214.30      232.83     27.76 o
  -4  10   7     3812.99     3811.20    128.69 o
  -3  10   7        6.37        7.82     22.99 o
  -2  10   7     2661.14     2758.11    113.69 o
  -1  10   7      499.36      463.41     52.63 o
   0  10   7      116.47       60.66     34.72 o
   1  10   7      266.20      312.54     55.15 o
   2  10   7      281.78      218.62     52.81 o
 -13  11   7      498.02      487.31     36.88 o
 -12  11   7      254.97      257.76     29.38 o
 -11  11   7      991.35     1067.66    125.71 o
 -10  11   7      394.11      341.46     33.32 o
  -9  11   7      729.57      698.86     44.82 o
  -8  11   7        4.03      -18.37     12.89 o
  -7  11   7      159.92      125.09     22.71 o
  -6  11   7      510.35      527.35     38.10 o
  -5  11   7      291.63      279.44     41.68 o
  -4  11   7      184.93      231.82     66.72 o
  -3  11   7     1430.72     1405.27     98.88 o
  -2  11   7      317.20      287.91     54.20 o
  -1  11   7      216.87      218.56     61.63 o
   0  11   7      107.23      114.72     49.36 o
   1  11   7      168.92      216.36     67.91 o
 -12  12   7      929.37      964.09     61.99 o
 -11  12   7      218.93      222.76     37.65 o
 -10  12   7     1471.68     1435.79     65.03 o
  -9  12   7      553.20      534.92     43.80 o
  -8  12   7      405.26      398.25     40.67 o
  -7  12   7      599.18      577.32     48.40 o
  -6  12   7      203.57      196.11     33.90 o
  -5  12   7      153.84      242.34     37.54 o
  -4  12   7      385.26      361.40     58.41 o
  -3  12   7     1308.60     1297.82    101.24 o
  -2  12   7      103.16      180.07     60.90 o
  -1  12   7      255.71      310.27     81.49 o
 -10  13   7      765.90      763.58     53.07 o
  -9  13   7     2336.49     2345.78     91.11 o
  -8  13   7      191.14      116.97     29.29 o
  -7  13   7      316.52      352.29     43.38 o
  -6  13   7      202.02      215.04     37.70 o
  -5  13   7        0.90      -12.88     27.15 o
  -4  13   7     1137.00     1149.76     84.87 o
  -3  13   7      181.15      205.03     53.27 o
   2 -15   8      467.93      538.22     97.63 o
   3 -15   8     1055.42     1231.37     85.96 o
   4 -15   8      670.10      663.69     59.91 o
   5 -15   8     1798.21     1838.72    264.56 o
   6 -15   8     1048.50      937.44     87.87 o
   7 -15   8      942.41      915.73    197.60 o
   8 -15   8     1245.62     1105.72     93.75 o
   9 -15   8      208.63      247.53     51.74 o
   0 -14   8        2.54      -44.93     35.56 o
   1 -14   8      446.15      469.09    102.30 o
   2 -14   8      349.86      493.63     72.83 o
   3 -14   8     2196.77     2361.57    163.11 o
   4 -14   8      815.62      898.24     63.16 o
   5 -14   8      333.18      395.11     57.77 o
   6 -14   8     1563.63     1495.99     87.40 o
   7 -14   8      309.52      233.81     60.02 o
   8 -14   8      139.73      160.80     81.42 o
   9 -14   8      537.72      556.90     71.38 o
  10 -14   8       61.21       30.78     33.23 o
  11 -14   8     2089.80     2358.44    134.17 o
  -2 -13   8     1490.18     1459.16    117.53 o
  -1 -13   8      426.57      515.75     91.72 o
   0 -13   8      160.97      203.63     64.52 o
   1 -13   8      288.15      264.65    114.97 o
   2 -13   8      164.59      196.95     38.50 o
   3 -13   8       36.85       11.66     23.66 o
   4 -13   8      965.03      878.09     59.31 o
   5 -13   8       51.10       48.26     26.99 o
   6 -13   8       58.08       22.78     30.53 o
   7 -13   8      195.71      177.48     37.24 o
   8 -13   8      132.80      183.60     43.72 o
   9 -13   8       19.65      -16.35     26.01 o
  10 -13   8     1237.28     1442.78    102.73 o
  11 -13   8       44.40       34.98     42.06 o
  -3 -12   8     2543.62     2373.69    270.99 o
  -2 -12   8       60.12       97.76     44.84 o
  -1 -12   8     1243.57     1368.40    105.69 o
   0 -12   8      734.79      802.17    114.61 o
   1 -12   8       36.52        4.43     23.58 o
   2 -12   8        1.17       35.59     22.88 o
   3 -12   8      946.24      991.05     83.41 o
   4 -12   8     1013.94      969.59     83.63 o
   5 -12   8     1445.91     1596.28     83.02 o
   6 -12   8       10.12        0.54     21.35 o
   7 -12   8     2702.59     2724.43    109.04 o
   8 -12   8     1787.80     1683.11     87.27 o
   9 -12   8      192.89      208.99     45.42 o
  10 -12   8        8.57      -44.42     22.21 o
  11 -12   8      127.73      100.68     41.39 o
  12 -12   8       68.70       61.84     36.28 o
  -5 -11   8        2.59       33.40     37.56 o
  -4 -11   8     1820.08     1822.58    121.17 o
  -3 -11   8        1.55       -0.21     28.70 o
  -2 -11   8     2035.18     1955.67    118.37 o
  -1 -11   8      126.34       92.74     59.22 o
   0 -11   8      704.47      880.60     62.29 o
   1 -11   8       53.96       45.89     24.28 o
   2 -11   8     1691.85     1719.71     81.82 o
   3 -11   8      618.01      589.30     46.80 o
   4 -11   8     2094.16     1969.46     77.66 o
   5 -11   8       14.36       40.34     23.25 o
   6 -11   8     2855.99     2953.39    110.42 o
   7 -11   8       71.51      126.64     30.76 o
   8 -11   8      832.03      903.08     64.77 o
   9 -11   8     1006.83     1026.45     95.38 o
  10 -11   8      356.00      374.93     55.62 o
  11 -11   8      171.29      168.02     44.61 o
  12 -11   8       25.14        9.48     29.56 o
  -6 -10   8      437.12      354.74     63.33 o
  -5 -10   8      310.34      293.50     58.03 o
  -4 -10   8       47.78       69.20     36.99 o
  -3 -10   8     1397.80     1365.79     77.68 o
  -2 -10   8      397.05      438.91     59.45 o
  -1 -10   8     2060.92     2133.50     75.85 o
   0 -10   8       20.85       25.61     21.79 o
   1 -10   8     2312.18     2518.63     86.24 o
   2 -10   8     1139.20     1114.01     57.90 o
   3 -10   8     1832.13     1674.84     68.38 o
   4 -10   8      242.91      248.20     35.71 o
   5 -10   8     5086.58     5014.54    149.98 o
   6 -10   8     2308.45     2389.54     94.93 o
   7 -10   8     4401.08     4305.73    164.51 o
   8 -10   8      382.09      466.44     78.27 o
   9 -10   8     1471.53     1546.32     84.77 o
  10 -10   8        5.24       -4.26     26.03 o
  11 -10   8       16.53       18.21     29.54 o
  12 -10   8      234.89      227.97    131.51 o
  13 -10   8        4.04      -14.60     43.59 o
  -7  -9   8      935.63      996.88    135.68 o
  -6  -9   8       17.28       26.30     32.81 o
  -5  -9   8      237.90      305.54     48.84 o
  -4  -9   8        3.93        1.76     16.37 o
  -3  -9   8       44.68       27.28     42.24 o
  -2  -9   8      787.99      751.37     49.77 o
  -1  -9   8      324.29      353.01     79.69 o
   0  -9   8     3686.62     3742.58     97.85 o
   1  -9   8      444.36      399.63     33.19 o
   2  -9   8     2594.62     2807.10     80.66 o
   3  -9   8      226.85      180.89     24.32 o
   4  -9   8     1037.70     1042.78     58.84 o
   5  -9   8      232.77      193.15     32.07 o
   6  -9   8      131.27      182.54     30.38 o
   7  -9   8     1089.44     1003.65     62.66 o
   8  -9   8      693.28      663.23     54.98 o
   9  -9   8     1141.06     1144.04     70.59 o
  10  -9   8     2893.89     3015.92    137.66 o
  11  -9   8      123.08       68.22     46.73 o
  12  -9   8      966.12     1083.59     91.98 o
  13  -9   8      715.33      658.14     78.96 o
  -8  -8   8      133.32      124.62     46.39 o
  -7  -8   8      181.84      196.69     42.86 o
  -6  -8   8       64.01       59.36     24.39 o
  -5  -8   8     1489.78     1351.56     54.52 o
  -4  -8   8      273.48      284.60     28.80 o
  -3  -8   8     4316.04     4132.88    116.34 o
  -2  -8   8       40.85       29.64     16.95 o
  -1  -8   8     1683.44     1784.28     61.16 o
   0  -8   8      530.57      474.76     34.18 o
   1  -8   8      232.88      222.22     27.68 o
   2  -8   8      747.03      768.87     35.90 o
   3  -8   8      781.78      878.21     38.26 o
   4  -8   8      111.31       93.22     18.45 o
   5  -8   8      797.18      841.36     45.03 o
   6  -8   8     1383.78     1363.21     67.69 o
   7  -8   8     2364.35     2321.04     91.43 o
   8  -8   8     1105.10     1122.10     66.48 o
   9  -8   8     2756.90     2875.86    108.85 o
  10  -8   8     1772.74     1934.56     93.73 o
  11  -8   8     1975.14     1976.51    142.83 o
  12  -8   8      828.34      822.36     83.05 o
  13  -8   8      532.04      565.28     74.24 o
  -9  -7   8      462.24      367.52     49.43 o
  -8  -7   8     1065.14     1061.95     63.87 o
  -7  -7   8      506.59      526.21     46.22 o
  -6  -7   8     1149.04     1141.58     49.85 o
  -5  -7   8        4.41        5.53     13.97 o
  -4  -7   8     6237.48     6227.71    122.76 o
  -3  -7   8      238.76      265.36     32.72 o
  -2  -7   8       48.32       32.39     15.34 o
  -1  -7   8      394.10      371.70     29.36 o
   0  -7   8      574.62      488.16     32.27 o
   1  -7   8      213.17      175.87     22.17 o
   2  -7   8     3428.60     3504.10     75.25 o
   3  -7   8      116.72      111.01     19.34 o
   4  -7   8      208.10      200.32     23.13 o
   5  -7   8       79.55       90.60     19.77 o
   6  -7   8     1707.26     1671.10    146.04 o
   7  -7   8     2619.93     2483.42     97.48 o
   8  -7   8     2482.81     2493.33    147.23 o
   9  -7   8     1478.10     1521.50     79.07 o
  10  -7   8      829.23      776.63     64.88 o
  11  -7   8      645.05      755.76     76.59 o
  12  -7   8      124.64       99.63     39.93 o
  13  -7   8      391.75      361.50    119.28 o
  -9  -6   8     1405.79     1496.51     97.67 o
  -8  -6   8     1667.70     1681.81     72.64 o
  -7  -6   8     2038.74     2030.07     65.35 o
  -6  -6   8      532.89      538.13     42.07 o
  -5  -6   8     2516.43     2528.68     66.22 o
  -4  -6   8      631.63      645.74     37.42 o
  -3  -6   8        2.53        5.29     14.15 o
  -2  -6   8     1257.64     1220.77     45.81 o
  -1  -6   8     1703.03     1776.40     65.69 o
   0  -6   8     4440.43     4335.69     97.14 o
   1  -6   8      714.64      696.36     32.69 o
   2  -6   8     4402.39     4292.64    128.59 o
   3  -6   8     2519.49     2652.07     72.17 o
   4  -6   8      978.88      997.60     41.13 o
   5  -6   8        2.96        3.89     12.29 o
   6  -6   8       71.06       48.86     16.41 o
   7  -6   8     1378.08     1307.65     66.89 o
   8  -6   8     4221.89     4164.16    132.45 o
   9  -6   8       14.12       21.46     29.31 o
  10  -6   8      104.82       65.50     44.46 o
  11  -6   8      388.83      368.29     57.98 o
  12  -6   8       15.98       19.33     27.35 o
  13  -6   8      215.24      300.34     57.80 o
 -10  -5   8      778.33      843.43     56.41 o
  -9  -5   8      330.39      346.50     47.60 o
  -8  -5   8     1505.26     1468.34     54.30 o
  -7  -5   8      733.98      793.44     40.31 o
  -6  -5   8     2620.00     2627.98     71.49 o
  -5  -5   8      632.38      599.91     31.24 o
  -4  -5   8      755.85      839.17     30.86 o
  -3  -5   8      568.76      505.14     36.42 o
  -2  -5   8      941.85      982.25     34.59 o
  -1  -5   8     8174.15     8304.76    139.78 o
   0  -5   8      429.06      461.88     29.76 o
   1  -5   8     9876.33     9601.40    161.02 o
   2  -5   8      901.23      817.37     43.91 o
   3  -5   8     4945.94     5012.80    100.90 o
   4  -5   8     1036.09     1029.13     41.37 o
   5  -5   8       37.69       77.66     16.40 o
   6  -5   8      354.01      328.83     27.44 o
   7  -5   8      191.42      211.91     32.45 o
   8  -5   8      717.90      737.29     57.86 o
   9  -5   8      568.06      701.20     63.45 o
  10  -5   8      335.99      326.32     43.70 o
  11  -5   8     1845.09     2113.58    119.82 o
  12  -5   8       78.72      117.78     44.14 o
 -11  -4   8     1442.43     1582.72     89.97 o
 -10  -4   8       34.17       61.15     22.52 o
  -9  -4   8       47.33       39.54     17.19 o
  -8  -4   8        8.86       -8.51     12.02 o
  -7  -4   8       14.57       29.12     14.14 o
  -6  -4   8     2767.49     2644.90     68.94 o
  -5  -4   8     2929.73     2951.73     66.95 o
  -4  -4   8     4785.06     4706.00     81.87 o
  -3  -4   8     2929.27     2850.74     60.88 o
  -2  -4   8     1597.96     1532.11     40.91 o
  -1  -4   8     5254.09     5140.36     92.96 o
   0  -4   8     4589.72     4710.32     81.94 o
   1  -4   8      144.81      111.70     16.93 o
   2  -4   8     1116.89     1103.21     43.78 o
   3  -4   8      185.98      235.05     21.99 o
   4  -4   8     3611.04     3465.84     79.47 o
   5  -4   8      381.73      378.52     28.84 o
   6  -4   8     2849.84     2739.72     73.15 o
   7  -4   8       87.06       62.47     27.89 o
   8  -4   8     2731.31     2803.08    103.36 o
   9  -4   8       42.30       53.36     28.96 o
  10  -4   8     3638.44     3478.87    142.31 o
  11  -4   8      185.94      113.72     65.21 o
  12  -4   8      845.62      973.85     92.32 o
 -11  -3   8       18.84        5.67     19.14 o
 -10  -3   8       48.82       31.49     18.44 o
  -9  -3   8      872.91      833.52     40.35 o
  -8  -3   8      301.77      287.32     24.70 o
  -7  -3   8     2196.26     2260.59    101.88 o
  -6  -3   8     4673.14     4481.56    107.46 o
  -5  -3   8     1701.26     1685.05     50.61 o
  -4  -3   8     2198.29     2064.08     47.73 o
  -3  -3   8      647.65      631.70     26.74 o
  -2  -3   8     1713.54     1524.06     38.23 o
  -1  -3   8      191.98      194.11     15.74 o
   0  -3   8      776.10      853.41     29.12 o
   1  -3   8     2433.81     2264.62     54.65 o
   2  -3   8      863.21      932.72     37.74 o
   3  -3   8     6896.58     6512.03    123.22 o
   4  -3   8       29.30       31.91     16.58 o
   5  -3   8     6484.81     6385.40    135.42 o
   6  -3   8      171.22      175.14     22.90 o
   7  -3   8     1101.92     1206.03    126.59 o
   8  -3   8        3.33       -4.83     25.22 o
   9  -3   8     1723.90     1632.09    122.05 o
  10  -3   8     1033.28      943.61     68.25 o
  11  -3   8     1171.42     1152.23     94.85 o
  12  -3   8      708.83      821.82     88.50 o
 -12  -2   8     1229.45     1266.05     61.91 o
 -11  -2   8      110.13       72.35     27.87 o
 -10  -2   8      539.48      587.78     38.95 o
  -9  -2   8       11.74       22.19     12.67 o
  -8  -2   8     1674.53     1591.11     49.15 o
  -7  -2   8      514.38      563.49     23.47 o
  -6  -2   8      957.05     1046.98     31.25 o
  -5  -2   8      155.54      206.15     16.67 o
  -4  -2   8     1963.29     2000.12     46.12 o
  -3  -2   8     1839.40     1893.32     47.54 o
  -2  -2   8     3675.24     3761.73     68.44 o
  -1  -2   8      260.04      239.22     14.23 o
   0  -2   8     2267.62     2233.32     72.63 o
   1  -2   8     1659.98     1729.58     44.12 o
   2  -2   8     1902.82     1784.32     52.43 o
   3  -2   8        7.51       22.71     17.29 o
   4  -2   8     2008.31     1860.48     54.55 o
   5  -2   8      145.04      141.20     20.84 o
   6  -2   8     6090.72     5823.48    143.30 o
   7  -2   8      290.01      317.29     38.70 o
   8  -2   8     1307.92     1312.47    114.24 o
   9  -2   8      246.44      241.02     48.70 o
  10  -2   8     1223.48     1324.70     79.85 o
  11  -2   8      235.13      277.72     64.30 o
 -12  -1   8        1.10        3.04     16.26 o
 -11  -1   8     2258.19     2292.10     74.97 o
 -10  -1   8       10.83       -4.45     13.59 o
  -9  -1   8     2972.74     2919.78     70.73 o
  -8  -1   8      131.77      115.46     14.57 o
  -7  -1   8      138.72      123.64     13.38 o
  -6  -1   8      173.82      178.04     13.89 o
  -5  -1   8     2152.74     2220.96     47.37 o
  -4  -1   8       37.94       36.74      9.59 o
  -3  -1   8     2919.46     2886.36     60.49 o
  -2  -1   8       14.92       12.83      9.43 o
  -1  -1   8       75.24       17.93      8.14 o
   0  -1   8      208.96      228.72     16.50 o
   1  -1   8      422.95      447.84     22.91 o
   2  -1   8      536.84      557.40     54.22 o
   3  -1   8     2778.92     2684.31     75.18 o
   4  -1   8        6.43      -11.82     11.83 o
   5  -1   8      670.15      643.04     36.24 o
   6  -1   8     1215.50     1073.94     77.69 o
   7  -1   8      330.72      338.08     57.36 o
   8  -1   8      107.49      104.48     29.40 o
   9  -1   8      153.15      163.17     35.58 o
  10  -1   8      297.33      364.35     52.99 o
  11  -1   8      104.36      110.90     43.95 o
 -13   0   8        8.52      -11.63     20.08 o
 -12   0   8     3143.00     3109.95     81.39 o
 -11   0   8       27.52       25.64     16.17 o
 -10   0   8     1787.22     1774.69     51.58 o
  -9   0   8      317.18      306.56     20.19 o
  -8   0   8     1129.61     1206.99     35.73 o
  -7   0   8      583.13      640.00     22.94 o
  -6   0   8      164.33      157.55     12.55 o
  -5   0   8     5207.42     5202.35     85.89 o
  -4   0   8     8484.18     8706.28    133.87 o
  -3   0   8     2328.84     2272.40     42.70 o
  -2   0   8     5740.75     5628.88    133.21 o
  -1   0   8      327.40      354.94     17.56 o
   0   0   8     5177.90     5096.52     90.27 o
   1   0   8      347.66      361.69     21.50 o
   2   0   8     1895.28     1925.29     55.89 o
   3   0   8      111.69      137.67     19.95 o
   4   0   8       37.53       37.25     16.40 o
   5   0   8      146.50      152.61     25.35 o
   6   0   8       40.86       -2.73     18.60 o
   7   0   8       15.67       -9.23     17.53 o
   8   0   8     1550.84     1594.66     83.00 o
   9   0   8      290.59      270.02     43.38 o
  10   0   8      658.42      566.69     74.86 o
 -13   1   8      160.38      144.17     26.01 o
 -12   1   8        1.18        9.85     14.42 o
 -11   1   8      987.50     1005.80     38.49 o
 -10   1   8      372.50      436.61     23.88 o
  -9   1   8     1537.61     1611.68     47.84 o
  -8   1   8       61.06       65.66     10.99 o
  -7   1   8     3903.35     3929.29     94.46 o
  -6   1   8      267.50      220.64     11.80 o
  -5   1   8     4786.89     4568.49     74.17 o
  -4   1   8      409.74      375.16     14.05 o
  -3   1   8     4700.21     4604.43     78.21 o
  -2   1   8      112.83      151.10     14.22 o
  -1   1   8     4641.32     4645.92     90.16 o
   0   1   8      136.74      187.84     16.04 o
   1   1   8       90.29       68.89     12.88 o
   2   1   8     1133.96     1155.42     43.55 o
   3   1   8      109.12       83.04     19.54 o
   4   1   8      753.40      722.98     43.91 o
   5   1   8     1098.68     1099.88     61.39 o
   6   1   8      748.83      738.60     54.58 o
   7   1   8     2130.14     1946.12     87.65 o
   8   1   8      307.75      245.41     40.41 o
   9   1   8       35.44       61.84     35.87 o
  10   1   8        2.18       -5.72     32.35 o
 -13   2   8      139.04      163.09     31.42 o
 -12   2   8      719.78      754.65     48.13 o
 -11   2   8      904.99      896.11     35.65 o
 -10   2   8     5491.28     5362.73     88.32 o
  -9   2   8      569.58      575.14     19.49 o
  -8   2   8     2813.87     2836.69     48.23 o
  -7   2   8      533.81      519.37     14.93 o
  -6   2   8     1936.12     1831.72     36.96 o
  -5   2   8      248.59      262.69     10.30 o
  -4   2   8     3063.35     3069.94     54.35 o
  -3   2   8     2502.26     2402.29     49.42 o
  -2   2   8     6721.65     6500.63    108.16 o
  -1   2   8     5592.96     5540.95    105.17 o
   0   2   8     2896.65     2877.30     72.12 o
   1   2   8      939.13      905.24     36.46 o
   2   2   8      619.02      716.26     39.82 o
   3   2   8     1819.40     1771.09     63.89 o
   4   2   8      165.90      173.44     28.18 o
   5   2   8     3697.24     3545.43    117.63 o
   6   2   8      575.59      553.78     51.04 o
   7   2   8     1446.11     1537.81     83.02 o
   8   2   8      241.87      299.70     44.86 o
   9   2   8      475.64      531.99     60.84 o
 -13   3   8       34.63        8.33     18.69 o
 -12   3   8      136.45      154.61     24.26 o
 -11   3   8     2412.60     2354.75     58.07 o
 -10   3   8       47.32       43.73     11.14 o
  -9   3   8     1299.84     1305.64     28.90 o
  -8   3   8       11.62        7.85     10.23 o
  -7   3   8     1987.21     2050.90    133.41 o
  -6   3   8      186.13      202.56     46.95 o
  -5   3   8     3875.70     3937.93     70.10 o
  -4   3   8       10.18        0.11      7.31 o
  -3   3   8      199.66      211.76     15.86 o
  -2   3   8      869.08      897.14     32.49 o
  -1   3   8     4621.51     4635.18     92.84 o
   0   3   8     5365.35     4953.27    100.03 o
   1   3   8     3523.47     3449.10    117.00 o
   2   3   8     1804.77     1831.82     68.72 o
   3   3   8     1373.89     1338.14     58.00 o
   4   3   8     1347.75     1228.19     65.85 o
   5   3   8        7.07        2.75     19.14 o
   6   3   8     1882.54     1828.04     86.32 o
   7   3   8      110.00       63.95     28.09 o
   8   3   8      591.25      650.67     62.83 o
   9   3   8       97.93       80.67     42.01 o
 -14   4   8      343.97      375.87     38.93 o
 -13   4   8       36.33       32.12     18.94 o
 -12   4   8      243.42      244.97     24.06 o
 -11   4   8       68.81       37.01     12.85 o
 -10   4   8        2.68        4.11      6.48 o
  -9   4   8      943.02      917.48     36.21 o
  -8   4   8     2437.79     2454.06    153.42 o
  -7   4   8      603.80      576.73     75.21 o
  -6   4   8      517.23      556.90     31.42 o
  -5   4   8       34.82       41.62      8.67 o
  -4   4   8       48.33       59.54     10.82 o
  -3   4   8     1135.21     1152.52     29.96 o
  -2   4   8      502.64      503.67     22.19 o
  -1   4   8     1329.46     1378.00     38.89 o
   0   4   8     5477.53     5513.87    101.37 o
   1   4   8     5672.95     5472.65    151.69 o
   2   4   8     2916.58     2700.18     83.89 o
   3   4   8        3.69       23.68     18.45 o
   4   4   8      842.99      905.93     59.88 o
   5   4   8        5.78       13.76     21.41 o
   6   4   8      386.85      386.42     50.28 o
   7   4   8     1081.48     1220.50     97.77 o
   8   4   8       29.75      -10.18     34.37 o
 -14   5   8      681.64      646.45     41.70 o
 -13   5   8      565.53      552.43     35.45 o
 -12   5   8        0.67       -6.44     11.41 o
 -11   5   8      128.07       82.92     15.30 o
 -10   5   8      685.76      690.59     36.22 o
  -9   5   8        6.06       14.03     24.56 o
  -8   5   8     4814.43     4326.64    226.59 o
  -7   5   8      331.49      354.49     19.84 o
  -6   5   8     3071.77     3132.12     61.95 o
  -5   5   8     1913.98     1879.45     44.24 o
  -4   5   8      681.13      725.78     32.28 o
  -3   5   8     2752.11     2740.79     64.94 o
  -2   5   8        2.03       -1.55      8.86 o
  -1   5   8      605.44      595.02     26.98 o
   0   5   8      103.17      130.84     18.81 o
   1   5   8       66.38       98.29     18.12 o
   2   5   8     1734.78     1766.30     57.66 o
   3   5   8       29.52       20.24     17.72 o
   4   5   8      866.04      829.28    130.05 o
   5   5   8      103.20      167.99     42.69 o
   6   5   8      308.91      332.05     57.22 o
   7   5   8        1.70      -32.55     31.60 o
 -14   6   8        1.49      -10.12     23.02 o
 -13   6   8     1798.37     1720.22     55.10 o
 -12   6   8      565.80      561.55     31.57 o
 -11   6   8     2136.35     2205.25     68.32 o
 -10   6   8       32.17       22.94      9.97 o
  -9   6   8     2165.85     2187.28     61.62 o
  -8   6   8      479.35      392.68     30.53 o
  -7   6   8     5824.76     5514.43    104.32 o
  -6   6   8      236.14      229.13     16.98 o
  -5   6   8      889.51      838.66     45.44 o
  -4   6   8      588.84      590.14     22.28 o
  -3   6   8     1070.09     1157.17     34.47 o
  -2   6   8     1075.96     1115.79     47.98 o
  -1   6   8      589.75      624.66     32.17 o
   0   6   8      486.23      516.61     31.39 o
   1   6   8     2451.83     2360.82    107.22 o
   2   6   8       18.86        7.08     16.38 o
   3   6   8     1441.11     1440.31     94.50 o
   4   6   8      218.65      143.63     40.55 o
   5   6   8      345.02      446.17     64.38 o
   6   6   8        0.59      -13.88     32.91 o
 -14   7   8     1377.92     1343.75     51.62 o
 -13   7   8     1608.43     1579.47     99.97 o
 -12   7   8      451.38      441.94     41.44 o
 -11   7   8      265.59      271.32     28.72 o
 -10   7   8      964.69      963.51     39.66 o
  -9   7   8      348.21      350.72     15.59 o
  -8   7   8     3221.37     3202.70     62.29 o
  -7   7   8       44.07       45.20      9.48 o
  -6   7   8     4824.47     4727.99     96.41 o
  -5   7   8       16.51        7.24     11.03 o
  -4   7   8     5967.11     6048.84    132.65 o
  -3   7   8       13.03       12.40     11.28 o
  -2   7   8      310.91      271.52     20.86 o
  -1   7   8      354.74      405.62     26.20 o
   0   7   8      161.81      162.11     21.72 o
   1   7   8      374.74      398.54     31.44 o
   2   7   8     1210.01     1175.62     68.60 o
   3   7   8       14.27        2.67     25.18 o
   4   7   8      570.88      653.27     82.77 o
   5   7   8        3.33       84.06     40.02 o
 -13   8   8      547.67      603.30     30.26 o
 -12   8   8      389.46      401.76     23.70 o
 -11   8   8     1158.02     1123.46     52.85 o
 -10   8   8       76.25       98.52     22.20 o
  -9   8   8     1033.17     1053.96     34.11 o
  -8   8   8        0.10        7.78      9.96 o
  -7   8   8     1550.08     1591.03     49.17 o
  -6   8   8      320.18      338.36     23.65 o
  -5   8   8     5006.11     4962.25    104.81 o
  -4   8   8       55.03       50.13     12.95 o
  -3   8   8     1779.76     1803.34     55.15 o
  -2   8   8      394.70      373.19     28.72 o
  -1   8   8     1967.76     1962.40     60.27 o
   0   8   8      241.91      309.10     29.04 o
   1   8   8     1466.43     1493.03    110.73 o
   2   8   8      341.37      365.45     44.39 o
   3   8   8     1222.55     1154.29     74.09 o
   4   8   8       34.88       37.97     28.33 o
 -13   9   8      410.68      373.36     26.83 o
 -12   9   8     1084.24     1138.42     58.00 o
 -11   9   8      423.01      456.44     27.88 o
 -10   9   8        2.45       -9.76     11.97 o
  -9   9   8      494.75      515.92     27.55 o
  -8   9   8       14.24        6.79     11.40 o
  -7   9   8      124.91      127.33     19.17 o
  -6   9   8     1999.02     1860.98     61.69 o
  -5   9   8     1354.39     1377.38     54.88 o
  -4   9   8     1790.82     1785.75     65.91 o
  -3   9   8       68.80       52.55     21.65 o
  -2   9   8     2802.43     2935.46     97.33 o
  -1   9   8      249.37      200.76     45.71 o
   0   9   8      930.61      886.41     77.62 o
   1   9   8        2.64       -1.48     26.82 o
   2   9   8      611.63      665.39    125.31 o
   3   9   8      467.89      504.21     75.51 o
 -13  10   8      136.76      128.12     28.47 o
 -12  10   8      372.42      322.84     26.82 o
 -11  10   8     1100.51     1138.69     47.55 o
 -10  10   8       19.99      -19.12     14.46 o
  -9  10   8      732.07      694.57     34.86 o
  -8  10   8      160.63      180.13     21.71 o
  -7  10   8       87.82      155.18     23.05 o
  -6  10   8        4.08       -3.29     16.38 o
  -5  10   8     1484.41     1554.80     63.11 o
  -4  10   8      479.40      461.53     49.39 o
  -3  10   8     1207.22     1088.83     72.13 o
  -2  10   8        1.13       -2.42     23.35 o
  -1  10   8     1499.32     1521.13     86.94 o
   0  10   8       20.49      -12.71     26.21 o
   1  10   8      114.96       59.31     36.31 o
   2  10   8      439.91      584.24     77.03 o
 -12  11   8      417.80      435.26     36.00 o
 -11  11   8       86.41      107.45     21.78 o
 -10  11   8     1059.96      995.12     49.72 o
  -9  11   8      109.66       96.18     21.50 o
  -8  11   8      580.26      612.59     38.24 o
  -7  11   8      431.22      456.84     35.32 o
  -6  11   8      124.24       83.76     28.30 o
  -5  11   8       22.13       59.42     25.01 o
  -4  11   8      302.16      351.26     64.98 o
  -3  11   8      398.03      354.40     57.47 o
  -2  11   8     1021.46     1094.40    190.48 o
  -1  11   8       73.79       70.47     50.31 o
   0  11   8      418.53      352.04     82.08 o
 -11  12   8      897.92      803.03     70.73 o
 -10  12   8      718.05      712.41     47.52 o
  -9  12   8      988.38     1134.32     67.56 o
  -8  12   8      663.25      636.60     49.63 o
  -7  12   8      424.09      412.45     49.19 o
  -6  12   8      247.95      229.62     35.55 o
  -5  12   8        4.31      -24.66     19.90 o
  -4  12   8      284.84      344.77     59.62 o
  -3  12   8        0.57       37.13     31.65 o
  -2  12   8      971.61      903.87    116.47 o
  -8  13   8      794.53     1002.38     87.68 o
  -7  13   8      955.60     1053.23     67.03 o
  -6  13   8       45.55      -18.95     22.89 o
  -5  13   8      539.76      511.96     61.69 o
   3 -15   9      757.29      828.58    156.74 o
   4 -15   9     1213.68     1217.45     99.88 o
   5 -15   9      793.81      840.19     84.79 o
   6 -15   9     1231.31     1183.46     98.27 o
   7 -15   9      576.31      676.70    112.71 o
   8 -15   9       38.65       -0.94     28.05 o
   0 -14   9       54.93      -24.71     68.49 o
   1 -14   9       32.25       17.70     38.85 o
   2 -14   9      405.46      313.02     69.37 o
   3 -14   9      896.39      970.86    133.59 o
   4 -14   9      953.84     1030.22     67.77 o
   5 -14   9     1660.39     1547.30     90.65 o
   6 -14   9      212.12      209.93     42.33 o
   7 -14   9      668.00      649.61     74.28 o
   8 -14   9      151.50      165.06     46.55 o
   9 -14   9       21.92       57.29     35.32 o
  10 -14   9     2032.13     2162.99    131.85 o
  -2 -13   9      398.62      481.31     77.16 o
  -1 -13   9      523.94      438.06     71.58 o
   0 -13   9      415.90      428.25     70.48 o
   1 -13   9       78.41       70.33     41.71 o
   2 -13   9       57.34       81.21     57.14 o
   3 -13   9      156.91      132.76     30.90 o
   4 -13   9       51.25       31.21     24.43 o
   5 -13   9     1183.77     1196.96    104.87 o
   6 -13   9      171.72      159.40     41.60 o
   7 -13   9     1058.50      995.45     73.37 o
   8 -13   9      851.73      809.50     79.68 o
   9 -13   9     1011.03      937.79     86.85 o
  10 -13   9      466.67      552.25     98.00 o
  11 -13   9      471.09      547.87     72.53 o
  -3 -12   9       68.59       61.58     41.37 o
  -2 -12   9      308.81      333.91     63.77 o
  -1 -12   9       13.79       62.18     37.78 o
   0 -12   9      944.50      912.52     89.06 o
   1 -12   9       45.63       57.41     35.83 o
   2 -12   9      803.32      891.55     86.08 o
   3 -12   9      289.95      289.39     37.56 o
   4 -12   9     1955.84     1956.02    139.88 o
   5 -12   9      121.25       92.91     30.17 o
   6 -12   9     2101.18     2084.03     95.17 o
   7 -12   9       22.74       37.57     25.55 o
   8 -12   9     1174.18      999.95     71.66 o
   9 -12   9      522.38      510.34    114.86 o
  10 -12   9       10.48        5.93     29.39 o
  11 -12   9        2.69       -2.64     29.76 o
  -4 -11   9        4.97       55.79     42.79 o
  -3 -11   9      925.23      803.92     90.22 o
  -2 -11   9        8.66        2.84     32.06 o
  -1 -11   9     1355.03     1517.27    284.46 o
   0 -11   9        0.07      -38.23     26.11 o
   1 -11   9     3325.17     3274.62    161.49 o
   2 -11   9      160.36      100.32     28.63 o
   3 -11   9     1771.14     1717.50     90.54 o
   4 -11   9      285.70      298.71     40.79 o
   5 -11   9     1232.69     1162.54     70.54 o
   6 -11   9      291.28      340.75     43.91 o
   7 -11   9     4233.18     4071.72    138.99 o
   8 -11   9        9.16      -21.19     21.07 o
   9 -11   9      285.79      237.04     58.59 o
  10 -11   9      143.59      110.46     43.92 o
  11 -11   9      192.63      174.75     46.22 o
  12 -11   9       53.45       89.20     39.65 o
  -6 -10   9     1004.43      997.35     99.78 o
  -5 -10   9        0.90      -15.49     31.73 o
  -4 -10   9      244.58      275.98     54.95 o
  -3 -10   9       60.61       80.59     31.09 o
  -2 -10   9     1663.77     1684.83    102.08 o
  -1 -10   9       55.26       49.87     49.91 o
   0 -10   9     6239.35     6062.05    172.39 o
   1 -10   9      318.69      314.92     45.81 o
   2 -10   9     1918.57     1999.60     85.73 o
   3 -10   9      212.91      163.93     43.88 o
   4 -10   9     1490.46     1494.84     85.47 o
   5 -10   9      231.67      230.55     36.42 o
   6 -10   9      898.88      858.86     61.06 o
   7 -10   9     1601.78     1598.83     82.10 o
   8 -10   9      892.13      976.48     94.28 o
   9 -10   9      847.17      941.33     68.76 o
  10 -10   9      772.72      716.46     75.12 o
  11 -10   9      190.80       78.01     36.91 o
  12 -10   9      727.75      872.19     87.96 o
  -7  -9   9     1326.56     1361.76    107.13 o
  -6  -9   9      187.69      184.99     38.77 o
  -5  -9   9      456.93      495.46     52.83 o
  -4  -9   9       40.58       12.17     18.18 o
  -3  -9   9     2021.94     2088.67     82.89 o
  -2  -9   9      205.79      148.01     34.68 o
  -1  -9   9     3569.96     3620.08    129.57 o
   0  -9   9      759.87      691.90     46.39 o
   1  -9   9     2851.93     2889.87     91.29 o
   2  -9   9      101.36      106.01     22.81 o
   3  -9   9     1164.44     1198.06     53.55 o
   4  -9   9      109.94       84.96     29.53 o
   5  -9   9      987.36      991.09    122.02 o
   6  -9   9     7011.91     7001.01    192.10 o
   7  -9   9      957.12     1008.03     66.33 o
   8  -9   9     1539.31     1603.79     82.71 o
   9  -9   9     3679.05     3533.70    198.86 o
  10  -9   9     1052.21     1045.15     86.22 o
  11  -9   9     1996.41     2024.09    149.99 o
  12  -9   9      179.66      197.44     46.10 o
  -7  -8   9       21.06       -7.45     22.56 o
  -6  -8   9     2404.98     2380.58     90.11 o
  -5  -8   9       41.33       31.84     18.26 o
  -4  -8   9      103.87       88.18     20.78 o
  -3  -8   9      363.92      388.91     44.46 o
  -2  -8   9       79.37       96.99     32.96 o
  -1  -8   9      536.14      544.52     36.88 o
   0  -8   9       13.77        3.28     14.28 o
   1  -8   9      188.74      223.87     30.34 o
   2  -8   9      662.07      639.54     36.51 o
   3  -8   9      710.91      762.41     46.47 o
   4  -8   9     2551.19     2581.69     84.79 o
   5  -8   9     1912.50     1794.76     79.90 o
   6  -8   9     4782.34     4836.41    173.81 o
   7  -8   9      206.42      221.65     57.20 o
   8  -8   9      274.22      283.38     40.16 o
   9  -8   9      215.45      252.60     48.24 o
  10  -8   9      359.63      504.60     58.02 o
  11  -8   9      722.35      616.13     72.49 o
  12  -8   9      223.58      294.76     55.95 o
  -8  -7   9       62.97       52.47     26.35 o
  -7  -7   9     1169.53     1260.15     55.34 o
  -6  -7   9        0.20       -3.70     15.06 o
  -5  -7   9       19.95        7.92     14.65 o
  -4  -7   9       16.87       23.97     14.81 o
  -3  -7   9      548.08      540.74     43.98 o
  -2  -7   9     1366.29     1351.74     51.58 o
  -1  -7   9      205.27      191.62     32.71 o
   0  -7   9      867.38      835.88     41.17 o
   1  -7   9     1968.80     1889.12     56.20 o
   2  -7   9       58.84       59.32     16.21 o
   3  -7   9     1276.81     1439.67     54.80 o
   4  -7   9       53.45       21.50     15.87 o
   5  -7   9     2146.60     2281.57     78.91 o
   6  -7   9     1171.77     1226.83    113.82 o
   7  -7   9      548.98      597.85     71.33 o
   8  -7   9      457.47      464.52     49.09 o
   9  -7   9      765.45      795.62     61.67 o
  10  -7   9      693.35      793.39     64.30 o
  11  -7   9      795.75      791.61     80.75 o
  12  -7   9      117.03       52.98     37.39 o
  -9  -6   9     1008.17     1010.86     61.72 o
  -8  -6   9      997.12     1037.77     58.37 o
  -7  -6   9      308.13      339.57     31.32 o
  -6  -6   9     1388.08     1396.32     53.63 o
  -5  -6   9      114.55      127.12     19.91 o
  -4  -6   9     1643.75     1667.79     58.87 o
  -3  -6   9      291.79      272.35     32.20 o
  -2  -6   9        8.74       33.00     14.73 o
  -1  -6   9      758.34      718.48     46.38 o
   0  -6   9       20.89       19.24     14.33 o
   1  -6   9     2617.90     2430.99     62.63 o
   2  -6   9     2049.70     2021.31     62.19 o
   3  -6   9      908.75      801.28     41.04 o
   4  -6   9     3020.15     2954.71     75.79 o
   5  -6   9       69.76       37.41     18.04 o
   6  -6   9       17.34       -1.74     16.59 o
   7  -6   9      486.57      490.11     46.79 o
   8  -6   9      201.36      107.70     28.72 o
   9  -6   9     1697.00     1742.84     87.70 o
  10  -6   9      589.28      557.49     56.56 o
  11  -6   9      295.04      369.60     59.04 o
  12  -6   9      526.72      407.11     64.64 o
 -10  -5   9       40.22       62.94     25.70 o
  -9  -5   9      249.31      345.61     32.29 o
  -8  -5   9      587.37      626.49     55.32 o
  -7  -5   9     2463.40     2462.65     70.77 o
  -6  -5   9     2057.54     1932.32     60.33 o
  -5  -5   9     1012.05     1070.27     46.38 o
  -4  -5   9     3807.46     3645.89     92.53 o
  -3  -5   9     1347.09     1327.34     41.43 o
  -2  -5   9     2149.07     2114.02     53.30 o
  -1  -5   9     2012.73     2033.91     52.07 o
   0  -5   9     2752.43     2659.77     63.75 o
   1  -5   9      206.72      189.97     21.99 o
   2  -5   9     3054.20     2912.86     76.07 o
   3  -5   9        5.79       11.58     12.57 o
   4  -5   9      882.32      835.65     39.63 o
   5  -5   9      669.41      661.72     42.10 o
   6  -5   9      543.59      519.80     41.87 o
   7  -5   9        8.09      -16.59     17.62 o
   8  -5   9     2018.42     2128.81    111.56 o
   9  -5   9      114.39       95.13     36.74 o
  10  -5   9     2129.30     2103.51     95.97 o
  11  -5   9      250.97      192.93     46.52 o
  12  -5   9      218.64      154.84     67.51 o
 -10  -4   9      482.14      495.05     65.16 o
  -9  -4   9       32.06       37.76     15.68 o
  -8  -4   9     1023.59     1086.26     78.26 o
  -7  -4   9     1596.03     1644.63     53.83 o
  -6  -4   9      401.70      440.68     31.02 o
  -5  -4   9     5104.88     5148.34    152.73 o
  -4  -4   9     5141.14     5053.51     97.48 o
  -3  -4   9     1162.67     1135.93     38.58 o
  -2  -4   9     4630.80     4586.86     86.55 o
  -1  -4   9      847.91      767.84     29.59 o
   0  -4   9       71.67       94.20     13.81 o
   1  -4   9     3043.00     3167.00     77.04 o
   2  -4   9     3721.44     3655.31     86.96 o
   3  -4   9     4930.77     4709.52    106.36 o
   4  -4   9        0.93        4.21     12.98 o
   5  -4   9     5310.75     5284.30    114.13 o
   6  -4   9      472.22      442.18     59.55 o
   7  -4   9     4238.95     4291.56    134.71 o
   8  -4   9      200.33      169.10     32.80 o
   9  -4   9      272.83      321.99     42.71 o
  10  -4   9       91.96      109.19     32.86 o
  11  -4   9      691.62      640.63     76.50 o
  12  -4   9       55.39       51.48     37.24 o
 -11  -3   9      371.24      383.68     38.19 o
 -10  -3   9       85.66      100.68     20.48 o
  -9  -3   9     1566.46     1665.16     60.80 o
  -8  -3   9      321.72      313.33     26.34 o
  -7  -3   9      451.27      460.69     28.94 o
  -6  -3   9      937.06      932.59     39.68 o
  -5  -3   9     1953.68     1992.69     50.58 o
  -4  -3   9      833.88      834.03     35.23 o
  -3  -3   9     2390.12     2451.60     58.61 o
  -2  -3   9     1199.57     1140.04     33.44 o
  -1  -3   9        5.68       12.52      9.20 o
   0  -3   9     3404.86     3525.91     71.51 o
   1  -3   9      343.34      336.56     22.24 o
   2  -3   9     5443.59     5390.93    113.53 o
   3  -3   9     1144.30     1274.67     50.63 o
   4  -3   9     8001.60     8239.86    163.81 o
   5  -3   9       91.14      130.12     22.34 o
   6  -3   9     2878.57     2709.96     96.62 o
   7  -3   9      236.97      194.93     33.28 o
   8  -3   9      619.59      613.76     75.42 o
   9  -3   9       99.40       83.90     29.14 o
  10  -3   9     1073.88     1138.92     77.30 o
  11  -3   9      158.78      236.10     53.70 o
 -11  -2   9      817.60      919.26     51.47 o
 -10  -2   9      382.93      380.62     29.87 o
  -9  -2   9       60.76       80.19     16.79 o
  -8  -2   9      385.42      369.98     26.14 o
  -7  -2   9      426.19      471.84     31.39 o
  -6  -2   9      497.79      559.48     25.85 o
  -5  -2   9     1022.69     1068.64     34.66 o
  -4  -2   9        5.33        3.92      9.22 o
  -3  -2   9     1522.55     1559.76     43.71 o
  -2  -2   9      647.11      617.34     22.00 o
  -1  -2   9     4251.74     4387.01     80.81 o
   0  -2   9        5.67       -2.26      9.08 o
   1  -2   9      365.20      394.54     28.38 o
   2  -2   9       85.20       88.80     18.08 o
   3  -2   9     3796.55     3817.19     91.51 o
   4  -2   9      466.87      435.79     33.19 o
   5  -2   9     4593.17     4704.29    112.42 o
   6  -2   9      156.58      115.18     24.63 o
   7  -2   9     3900.17     3913.92    128.90 o
   8  -2   9      102.03       67.64     26.71 o
   9  -2   9       85.26       66.48     27.99 o
  10  -2   9      819.38      929.58     71.70 o
  11  -2   9      647.95      766.82     95.91 o
 -12  -1   9     1972.04     1992.97     70.49 o
 -11  -1   9       63.89       66.41     20.00 o
 -10  -1   9     2057.92     2142.63     60.43 o
  -9  -1   9      623.38      632.09     31.45 o
  -8  -1   9      375.88      401.01     27.43 o
  -7  -1   9      197.07      194.50     17.61 o
  -6  -1   9      737.84      778.93     27.28 o
  -5  -1   9      452.51      428.53     20.56 o
  -4  -1   9     3803.59     3851.98     71.89 o
  -3  -1   9      135.51      170.50     15.78 o
  -2  -1   9     2820.12     2679.44     61.33 o
  -1  -1   9      218.51      221.36     18.25 o
   0  -1   9     4702.17     4755.07     87.82 o
   1  -1   9      566.54      517.94     25.94 o
   2  -1   9     1343.81     1311.71     46.70 o
   3  -1   9        5.28        2.34     13.44 o
   4  -1   9      134.82      147.93     25.00 o
   5  -1   9       68.29       34.58     27.69 o
   6  -1   9     1243.38     1278.55     91.08 o
   7  -1   9      294.26      315.49     42.10 o
   8  -1   9     1942.46     1843.36     88.99 o
   9  -1   9     1013.54     1179.68     77.69 o
  10  -1   9     2786.10     3034.00    124.46 o
 -12   0   9      392.00      408.29     45.69 o
 -11   0   9     1999.78     1807.29     59.59 o
 -10   0   9        7.44        7.45     11.38 o
  -9   0   9      621.43      639.31     27.05 o
  -8   0   9      352.81      387.72     33.24 o
  -7   0   9     3485.52     3597.96     68.67 o
  -6   0   9     1683.34     1619.13     41.39 o
  -5   0   9     2283.03     2296.22     50.18 o
  -4   0   9      649.87      647.92     22.76 o
  -3   0   9     4898.59     4685.86     82.99 o
  -2   0   9       83.20       94.20     13.93 o
  -1   0   9      467.12      467.19     23.94 o
   0   0   9      963.27     1003.69     38.32 o
   1   0   9      483.10      518.53     28.03 o
   2   0   9      514.28      531.12     35.33 o
   3   0   9      116.24       87.69     19.37 o
   4   0   9     1995.37     2082.21     72.94 o
   5   0   9      134.34      131.94     73.98 o
   6   0   9     1286.38     1361.93     72.39 o
   7   0   9     2346.86     2333.10     96.64 o
   8   0   9        0.61        7.12     21.64 o
   9   0   9      860.99      927.45     72.81 o
  10   0   9       84.60       96.94     44.17 o
 -13   1   9      192.22      168.31     26.63 o
 -12   1   9      478.92      485.64     30.18 o
 -11   1   9      638.24      655.42     33.35 o
 -10   1   9     3018.89     3060.73     66.91 o
  -9   1   9     2170.46     2117.38     48.59 o
  -8   1   9     6500.46     6564.45    191.87 o
  -7   1   9     2394.94     2438.10     56.94 o
  -6   1   9     5538.89     5506.94     88.76 o
  -5   1   9       70.44       54.00      8.79 o
  -4   1   9       89.47       73.75      9.94 o
  -3   1   9     1826.97     1766.89     41.08 o
  -2   1   9      658.15      655.63     27.19 o
  -1   1   9     6636.05     6424.59    120.01 o
   0   1   9     2039.45     2143.27     66.38 o
   1   1   9      861.18      910.56     34.40 o
   2   1   9     1202.31     1220.31     51.15 o
   3   1   9      143.99      169.69     26.07 o
   4   1   9      484.15      465.08     39.61 o
   5   1   9      277.93      304.88     37.79 o
   6   1   9      767.62      586.42     51.93 o
   7   1   9      267.00      242.70     40.89 o
   8   1   9       58.73       17.81     52.08 o
   9   1   9       31.98       56.18     31.22 o
 -13   2   9      855.11      865.19     63.99 o
 -12   2   9        0.04       14.03     12.20 o
 -11   2   9      895.92      898.98     31.99 o
 -10   2   9       23.30       15.88      8.82 o
  -9   2   9     2213.59     2230.70     46.74 o
  -8   2   9      129.93      150.09      9.94 o
  -7   2   9      836.11      787.99     25.03 o
  -6   2   9      177.82      174.16     13.77 o
  -5   2   9     1502.96     1457.93     31.85 o
  -4   2   9     1311.67     1244.31     31.30 o
  -3   2   9     1937.49     2037.84     45.35 o
  -2   2   9     4669.32     4491.51     95.87 o
  -1   2   9     5210.79     5186.72    102.34 o
   0   2   9     1452.01     1428.18     44.34 o
   1   2   9      857.83      863.61     42.41 o
   2   2   9      147.22      153.69     24.49 o
   3   2   9      234.83      226.74     28.59 o
   4   2   9      214.75      251.15     34.01 o
   5   2   9      261.44      233.59     49.42 o
   6   2   9      917.39      873.11     63.82 o
   7   2   9        8.50        6.42     23.71 o
   8   2   9     1177.68     1040.34    129.47 o
   9   2   9      291.02      240.99     56.63 o
 -13   3   9      147.28      139.55     24.89 o
 -12   3   9      533.32      527.27     24.67 o
 -11   3   9      469.57      464.79     20.19 o
 -10   3   9      654.94      653.04     18.52 o
  -9   3   9      820.34      846.75     30.83 o
  -8   3   9     3893.19     3693.10    204.32 o
  -7   3   9      144.04      148.67     44.76 o
  -6   3   9     3412.98     3438.94     71.21 o
  -5   3   9       28.02       34.24      8.38 o
  -4   3   9      752.74      748.59     26.24 o
  -3   3   9      152.95      167.36     18.90 o
  -2   3   9     1617.44     1681.43     46.91 o
  -1   3   9     8478.49     8456.96    139.09 o
   0   3   9     3097.20     3133.58     74.14 o
   1   3   9     2171.84     2074.07     67.93 o
   2   3   9     2424.90     2483.86     95.08 o
   3   3   9      377.86      400.39     36.99 o
   4   3   9      177.22      151.96     30.46 o
   5   3   9      798.20      741.81     72.33 o
   6   3   9       43.73       66.81     34.28 o
   7   3   9     2448.22     2552.56    135.53 o
   8   3   9        0.30       -4.81     31.01 o
 -13   4   9     1029.33     1004.40     46.05 o
 -12   4   9        0.75      -11.21     11.76 o
 -11   4   9        2.17       -2.87     24.57 o
 -10   4   9       43.58       25.18     15.94 o
  -9   4   9       55.99       31.35     24.41 o
  -8   4   9     1084.21      978.50     98.95 o
  -7   4   9      831.95      869.11     93.25 o
  -6   4   9     1196.47     1210.83     29.18 o
  -5   4   9     3749.67     3832.76     73.46 o
  -4   4   9       61.32       60.67     12.97 o
  -3   4   9     3671.78     3535.32     65.72 o
  -2   4   9       75.90       65.45     12.62 o
  -1   4   9      931.03      939.56     56.37 o
   0   4   9     2474.38     2432.22     74.49 o
   1   4   9       63.74       50.42     19.14 o
   2   4   9     2757.19     2681.62    101.86 o
   3   4   9      709.77      658.38     64.41 o
   4   4   9      430.99      548.39    111.87 o
   5   4   9        9.99      -44.38     41.08 o
   6   4   9     1629.52     1583.97    108.19 o
   7   4   9       38.16       29.35     33.96 o
 -13   5   9      466.47      521.04     27.95 o
 -12   5   9       95.40      126.34     53.16 o
 -11   5   9      450.93      534.82     49.24 o
 -10   5   9        1.26       -1.10     50.17 o
  -9   5   9     2665.36     2658.12    134.95 o
  -8   5   9      275.19      229.66     55.28 o
  -7   5   9     1463.18     1412.33     42.65 o
  -6   5   9      745.75      793.01     32.11 o
  -5   5   9      357.06      404.49     20.65 o
  -4   5   9     2052.49     2025.29     51.41 o
  -3   5   9        6.95       -1.16      8.89 o
  -2   5   9     1783.62     1727.99     49.95 o
  -1   5   9      364.98      384.77     26.74 o
   0   5   9      177.63      194.39     44.52 o
   1   5   9      633.02      718.54     43.50 o
   2   5   9        0.41      -14.19     19.39 o
   3   5   9     3562.43     3504.72    113.73 o
   4   5   9      425.16      420.00     58.71 o
   5   5   9      324.87      202.81     47.79 o
   6   5   9      566.67      585.24    135.35 o
 -13   6   9      100.01      137.62     56.37 o
 -12   6   9     1804.19     1838.21     79.78 o
 -11   6   9     1054.78      994.56    136.62 o
 -10   6   9      614.52      619.01    113.48 o
  -9   6   9      220.45      168.95     59.99 o
  -8   6   9      886.68      920.41     33.52 o
  -7   6   9       21.02       18.41      9.49 o
  -6   6   9     2338.12     2388.86     50.36 o
  -5   6   9        0.12       -6.75      9.58 o
  -4   6   9     1487.93     1535.64     45.59 o
  -3   6   9        0.49       18.21     14.70 o
  -2   6   9      764.72      791.54     39.93 o
  -1   6   9      208.47      215.67     28.38 o
   0   6   9      829.32      908.35     41.45 o
   1   6   9       19.03       29.18     17.77 o
   2   6   9      381.27      403.15     51.44 o
   3   6   9       26.01       70.76     45.27 o
   4   6   9      546.79      642.56     74.15 o
   5   6   9        1.58       25.80     37.68 o
 -13   7   9     1592.68     1547.38     73.73 o
 -12   7   9     1042.58      993.12     51.74 o
 -11   7   9     1353.04     1310.80     69.01 o
 -10   7   9      733.46      719.04     24.79 o
  -9   7   9     1151.14     1162.48     34.04 o
  -8   7   9       80.42       81.33     11.41 o
  -7   7   9     3389.26     3401.47    109.27 o
  -6   7   9      479.74      475.12     30.13 o
  -5   7   9     3701.31     3615.75     82.19 o
  -4   7   9       59.78       55.58     17.03 o
  -3   7   9     2578.93     2394.87     81.08 o
  -2   7   9        6.21       33.94     15.84 o
  -1   7   9      340.99      388.44     33.59 o
   0   7   9        1.29       -0.06     14.40 o
   1   7   9     1102.72     1040.45     48.96 o
   2   7   9      468.60      433.13     46.45 o
   3   7   9      725.28      739.26     78.07 o
   4   7   9       68.84       11.30     34.17 o
 -13   8   9      537.73      538.74    132.57 o
 -12   8   9     1680.97     1726.67     76.41 o
 -11   8   9      653.34      695.16     43.44 o
 -10   8   9     1473.29     1348.25     74.66 o
  -9   8   9        1.22       19.85      9.62 o
  -8   8   9     1569.77     1560.65     60.56 o
  -7   8   9      507.80      505.18     26.76 o
  -6   8   9     1076.92     1016.46     46.42 o
  -5   8   9      812.93      857.36     34.52 o
  -4   8   9     2906.39     2953.57     69.45 o
  -3   8   9        1.93        7.39     13.06 o
  -2   8   9     2999.38     3098.45     91.69 o
  -1   8   9       41.85       42.01     18.69 o
   0   8   9     1320.67     1296.49     88.39 o
   1   8   9       90.81      149.93     39.80 o
   2   8   9       20.16        7.93     28.92 o
   3   8   9      498.02      518.74     98.98 o
 -12   9   9       81.80       79.57     27.78 o
 -11   9   9     2367.55     2136.70     93.63 o
 -10   9   9        5.14        1.18     10.61 o
  -9   9   9      546.70      541.18     27.99 o
  -8   9   9       97.95       86.91     16.36 o
  -7   9   9     2436.44     2279.68     68.04 o
  -6   9   9       18.46       17.53     14.02 o
  -5   9   9     3380.08     3451.30     98.11 o
  -4   9   9       18.14        8.67     12.99 o
  -3   9   9     1015.67     1105.04     49.87 o
  -2   9   9        4.32      -11.54     16.18 o
  -1   9   9      825.23      753.60     71.11 o
   0   9   9      227.92      177.64     81.46 o
   1   9   9      226.15      127.19     41.54 o
   2   9   9     1707.67     1724.19    116.33 o
 -12  10   9      524.29      517.27     28.85 o
 -11  10   9      235.17      247.77     24.28 o
 -10  10   9      366.59      487.25     28.38 o
  -9  10   9      865.39      829.46     47.00 o
  -8  10   9     1608.82     1524.91     67.33 o
  -7  10   9      535.21      572.53     37.59 o
  -6  10   9        3.01        6.45     15.66 o
  -5  10   9      211.77      190.12     55.36 o
  -4  10   9      824.67      934.76     65.53 o
  -3  10   9      728.14      666.40     51.56 o
  -2  10   9      663.38      556.98     68.46 o
  -1  10   9        3.99        6.25     26.04 o
   0  10   9     1285.96     1139.69     94.48 o
   1  10   9       66.25       74.68     44.03 o
 -11  11   9        7.87       35.79     18.86 o
 -10  11   9      326.83      310.90     36.54 o
  -9  11   9      723.83      701.87     38.95 o
  -8  11   9      685.36      642.84     39.49 o
  -7  11   9      445.43      411.89     43.81 o
  -6  11   9      310.77      338.05     45.22 o
  -5  11   9      314.61      338.79     44.93 o
  -4  11   9        3.14       -2.73     24.01 o
  -3  11   9      607.47      751.96     80.70 o
  -2  11   9      177.57      167.71     50.78 o
  -1  11   9     1473.73     1366.47    103.09 o
  -9  12   9     1258.45     1286.45     81.02 o
  -8  12   9      140.11      121.44     30.28 o
  -7  12   9      110.87       98.16     28.07 o
  -6  12   9        7.96       17.57     22.86 o
  -5  12   9       67.86       65.79     30.79 o
  -4  12   9       25.45       40.12     34.29 o
   4 -15  10      981.63     1169.62     94.25 o
   5 -15  10     1059.79      955.85    160.58 o
   6 -15  10      353.03      357.02     61.81 o
   7 -15  10     1030.92     1132.82    158.53 o
   1 -14  10       33.07      105.00     55.57 o
   2 -14  10      560.30      647.00     86.06 o
   3 -14  10      231.46      215.11     47.82 o
   4 -14  10      363.39      332.17     54.66 o
   5 -14  10     1763.76     1903.30    102.47 o
   6 -14  10      305.33      371.01     53.50 o
   7 -14  10      834.21      962.11     88.28 o
   8 -14  10     1543.10     1272.86    116.14 o
   9 -14  10      924.61     1008.12     95.19 o
  -1 -13  10      406.77      366.76     69.00 o
   0 -13  10       38.80      116.31     45.18 o
   1 -13  10        9.10       25.47     37.11 o
   2 -13  10      292.37      290.61     60.90 o
   3 -13  10        5.16       10.78     28.21 o
   4 -13  10     2669.55     2585.25    220.49 o
   5 -13  10      421.34      431.94     53.43 o
   6 -13  10     1744.91     1716.56     93.55 o
   7 -13  10     1153.42     1332.94     84.73 o
   8 -13  10      497.29      389.58     61.78 o
   9 -13  10      851.42     1009.78    122.71 o
  10 -13  10     1159.35     1037.33     94.77 o
  -3 -12  10      917.68      927.53    193.36 o
  -2 -12  10       66.78       46.48     47.79 o
  -1 -12  10     2034.83     1791.34    121.62 o
   0 -12  10       27.63      -34.33     39.65 o
   1 -12  10     1375.82     1467.14    165.03 o
   2 -12  10      392.57      425.57     83.14 o
   3 -12  10      328.01      334.01     40.48 o
   4 -12  10       10.90       40.00     26.24 o
   5 -12  10      460.74      569.60     56.95 o
   6 -12  10        1.50      -27.17     21.27 o
   7 -12  10     1212.77     1250.33     79.66 o
   8 -12  10      202.81      141.17     36.20 o
   9 -12  10      136.11      187.63     48.07 o
  10 -12  10       80.90       93.40     39.95 o
  11 -12  10      411.85      440.30    131.81 o
  -4 -11  10     2660.58     2422.92    142.54 o
  -3 -11  10        1.23       -7.85     30.21 o
  -2 -11  10     1904.41     1849.97    120.44 o
  -1 -11  10        3.96      -22.48     24.45 o
   0 -11  10     2752.52     2921.63    143.69 o
   1 -11  10       14.34       -0.65     27.64 o
   2 -11  10      634.99      632.36     49.92 o
   3 -11  10      107.14       80.60     25.61 o
   4 -11  10     1007.43     1088.76     89.43 o
   5 -11  10      511.96      411.60     56.75 o
   6 -11  10      541.30      550.32     57.33 o
   7 -11  10      134.40      209.39     76.48 o
   8 -11  10      789.34      907.38     70.21 o
   9 -11  10       66.87       35.98     27.13 o
  10 -11  10      674.62      603.83     74.36 o
  11 -11  10       53.08       68.87     38.39 o
  -5 -10  10      533.13      439.31    152.65 o
  -4 -10  10       36.48       46.14     51.66 o
  -3 -10  10     1801.43     1767.52     91.39 o
  -2 -10  10      179.47      228.79     39.12 o
  -1 -10  10     2772.70     3153.75    147.21 o
   0 -10  10      297.78      281.04     50.79 o
   1 -10  10     5001.87     4874.06    189.95 o
   2 -10  10      339.88      347.88     37.94 o
   3 -10  10     1043.21     1228.09     78.00 o
   4 -10  10      385.63      357.01     43.18 o
   5 -10  10      392.02      323.76     41.74 o
   6 -10  10       49.89       12.78     48.19 o
   7 -10  10     1138.54     1049.08     70.68 o
   8 -10  10      879.05      736.90     62.80 o
   9 -10  10     1569.02     1494.51    106.85 o
  10 -10  10      156.68      144.77     43.68 o
  11 -10  10     1341.16     1398.70    115.05 o
  -6  -9  10     1149.56     1151.64     77.24 o
  -5  -9  10      184.97      166.08     37.19 o
  -4  -9  10      410.26      401.02     36.19 o
  -3  -9  10      118.46      114.11     28.29 o
  -2  -9  10      721.37      643.10     59.77 o
  -1  -9  10      158.60      162.61     36.02 o
   0  -9  10     2503.06     2497.72    103.56 o
   1  -9  10      406.00      435.09     39.35 o
   2  -9  10     3667.38     3656.76    105.18 o
   3  -9  10     1241.96     1175.52     59.95 o
   4  -9  10     3484.07     3347.39    172.07 o
   5  -9  10      571.84      528.76     57.76 o
   6  -9  10      479.10      400.49     44.89 o
   7  -9  10     2678.31     2553.67    174.89 o
   8  -9  10     2653.71     2608.00    106.97 o
   9  -9  10      324.59      403.92     50.97 o
  10  -9  10     1070.39     1080.82     91.00 o
  11  -9  10       14.49       10.21     31.07 o
  12  -9  10        1.41      -29.52     31.88 o
  -7  -8  10     1212.93     1293.31     71.52 o
  -6  -8  10      244.34      249.67     29.81 o
  -5  -8  10      400.04      427.08     37.04 o
  -4  -8  10       11.15       25.36     15.79 o
  -3  -8  10      305.22      287.33     46.14 o
  -2  -8  10      270.36      340.11     45.91 o
  -1  -8  10     1458.69     1471.47     68.58 o
   0  -8  10     2161.05     2098.02     88.76 o
   1  -8  10     1156.85     1136.68     47.87 o
   2  -8  10       72.36       39.17     17.10 o
   3  -8  10     9131.75     9122.24    303.42 o
   4  -8  10     1755.98     1636.04     68.59 o
   5  -8  10     2561.45     2606.00    117.34 o
   6  -8  10      715.52      672.05     54.34 o
   7  -8  10      956.81      961.70     69.10 o
   8  -8  10      313.52      227.10     38.78 o
   9  -8  10      158.41      172.79     54.34 o
  10  -8  10      936.90      975.91     91.26 o
  11  -8  10     1401.86     1420.20    130.24 o
  12  -8  10     1289.34     1147.30    101.35 o
  -8  -7  10        2.49       22.99     23.64 o
  -7  -7  10      591.07      527.00     39.54 o
  -6  -7  10      135.88      162.86     25.47 o
  -5  -7  10      199.46      222.87     25.49 o
  -4  -7  10      353.01      372.05     34.39 o
  -3  -7  10      300.27      285.43     35.20 o
  -2  -7  10       69.75       32.26     22.11 o
  -1  -7  10     1341.10     1295.50     62.51 o
   0  -7  10      692.02      718.04     47.80 o
   1  -7  10      133.85      140.97     21.14 o
   2  -7  10     1953.72     1963.10     65.67 o
   3  -7  10       92.91       52.22     18.53 o
   4  -7  10      953.36      969.55     53.42 o
   5  -7  10      860.88      829.83     51.30 o
   6  -7  10        1.49        0.18     18.52 o
   7  -7  10      459.07      508.18     50.27 o
   8  -7  10     1485.83     1468.34     80.43 o
   9  -7  10      986.47     1105.94     73.73 o
  10  -7  10      917.62     1004.87     73.81 o
  11  -7  10      758.01      699.72     79.90 o
  12  -7  10      561.52      592.87     79.06 o
  -9  -6  10       65.37       71.66     26.91 o
  -8  -6  10     1579.66     1566.84     61.34 o
  -7  -6  10      548.93      506.63     37.23 o
  -6  -6  10     1355.35     1296.32     53.19 o
  -5  -6  10     1187.12     1201.45     52.71 o
  -4  -6  10      376.29      443.22     34.75 o
  -3  -6  10      540.52      546.34     45.07 o
  -2  -6  10       43.80       45.91     19.93 o
  -1  -6  10      647.43      577.16     34.42 o
   0  -6  10     1214.22     1071.23     42.06 o
   1  -6  10      556.44      569.57     34.95 o
   2  -6  10     4132.80     4076.85     99.21 o
   3  -6  10     4403.78     4410.46    106.13 o
   4  -6  10       51.52       62.44     19.18 o
   5  -6  10       54.91      115.24     28.87 o
   6  -6  10        1.51      -10.74     16.38 o
   7  -6  10       62.31       23.39     20.91 o
   8  -6  10      616.69      530.64     51.69 o
   9  -6  10      331.22      369.68     47.78 o
  10  -6  10     1938.10     1810.21     95.28 o
  11  -6  10      262.33      179.90     49.07 o
  -9  -5  10      330.76      332.09     31.84 o
  -8  -5  10       44.31       75.79     19.21 o
  -7  -5  10      575.37      570.53     36.80 o
  -6  -5  10     2057.61     2022.71     65.34 o
  -5  -5  10     2709.31     2468.39     72.15 o
  -4  -5  10     1732.45     1766.26     66.24 o
  -3  -5  10     1306.61     1211.84     54.96 o
  -2  -5  10     1143.00     1154.50     56.37 o
  -1  -5  10        9.19       23.83     15.07 o
   0  -5  10      141.28      164.65     19.53 o
   1  -5  10      440.86      390.24     31.97 o
   2  -5  10     1252.88     1144.85     50.25 o
   3  -5  10     1737.66     1883.85     62.52 o
   4  -5  10       15.02       -3.70     14.95 o
   5  -5  10     5646.04     5610.66    141.61 o
   6  -5  10      822.76      778.12     56.08 o
   7  -5  10     1049.75     1094.43    110.33 o
   8  -5  10      705.33      695.67     58.25 o
   9  -5  10      226.31      224.96     49.70 o
  10  -5  10        2.99       -4.85     23.81 o
  11  -5  10      334.94      424.19    192.49 o
 -10  -4  10      206.41      221.77     36.42 o
  -9  -4  10     2040.02     2114.58     66.90 o
  -8  -4  10      669.90      670.80     43.19 o
  -7  -4  10     2050.72     2030.72     73.58 o
  -6  -4  10     1070.76     1134.85     47.79 o
  -5  -4  10     1818.28     1704.46     56.03 o
  -4  -4  10     1026.24      988.71     50.02 o
  -3  -4  10     1153.32     1226.62     44.66 o
  -2  -4  10     1390.79     1432.86     61.73 o
  -1  -4  10       80.13       83.60     13.36 o
   0  -4  10     2179.52     2178.81     66.88 o
   1  -4  10        2.68        4.04     12.32 o
   2  -4  10     7545.79     7511.94    160.85 o
   3  -4  10      550.02      519.09     36.55 o
   4  -4  10     5270.80     5142.11    122.62 o
   5  -4  10     2515.57     2453.41     82.46 o
   6  -4  10     1624.41     1690.90     78.58 o
   7  -4  10      160.95      187.95     40.15 o
   8  -4  10        1.23      -31.82     17.89 o
   9  -4  10      254.52      169.34     38.15 o
  10  -4  10      149.54      133.26     36.14 o
  11  -4  10       18.19       23.90     33.26 o
 -11  -3  10      312.54      331.06     35.94 o
 -10  -3  10     1941.22     1916.33     62.65 o
  -9  -3  10       31.72        5.13     13.60 o
  -8  -3  10     1529.25     1474.10     58.98 o
  -7  -3  10      415.34      384.00     31.43 o
  -6  -3  10       68.43       49.39     16.35 o
  -5  -3  10      908.73      870.76     38.65 o
  -4  -3  10      144.71      163.91     23.02 o
  -3  -3  10     8656.87     8481.89    177.43 o
  -2  -3  10     1008.51      962.66     30.17 o
  -1  -3  10     4872.09     4865.05     91.18 o
   0  -3  10     1448.31     1440.27     58.11 o
   1  -3  10     1556.50     1531.45     51.22 o
   2  -3  10       22.58        0.64     14.02 o
   3  -3  10     2561.25     2552.92     75.56 o
   4  -3  10       24.32       15.58     15.95 o
   5  -3  10     6766.00     6529.25    157.62 o
   6  -3  10      733.77      676.62     53.29 o
   7  -3  10     1273.57     1240.23     71.80 o
   8  -3  10       12.46       48.99     25.12 o
   9  -3  10      260.69      312.12     44.33 o
  10  -3  10      900.94     1029.95     76.84 o
  11  -3  10      525.71      470.78    145.28 o
 -11  -2  10        9.06       20.71     18.16 o
 -10  -2  10      211.31      246.77     30.38 o
  -9  -2  10       15.45       25.44     14.29 o
  -8  -2  10     1386.26     1332.05     55.45 o
  -7  -2  10       43.87       58.41     17.15 o
  -6  -2  10      225.70      255.92     22.66 o
  -5  -2  10      469.72      504.52     26.66 o
  -4  -2  10     1773.30     1783.02     65.91 o
  -3  -2  10      385.91      422.49     24.67 o
  -2  -2  10     3708.45     3507.75     89.93 o
  -1  -2  10      637.00      563.87     25.08 o
   0  -2  10     3370.53     3391.39     75.31 o
   1  -2  10     1629.64     1716.38     48.04 o
   2  -2  10      551.98      562.10     34.10 o
   3  -2  10        0.79        6.92     13.61 o
   4  -2  10     3579.69     3654.77     94.91 o
   5  -2  10      311.37      341.76     37.63 o
   6  -2  10     3876.78     3795.34    125.21 o
   7  -2  10      236.53      181.51     36.01 o
   8  -2  10     2332.51     2416.16    103.00 o
   9  -2  10        7.87       14.82     24.24 o
  10  -2  10      675.29      935.37     74.89 o
 -12  -1  10       18.47       34.62     19.06 o
 -11  -1  10     1603.53     1569.90     58.63 o
 -10  -1  10       10.31        4.16     11.96 o
  -9  -1  10      546.25      546.06     38.09 o
  -8  -1  10      345.79      344.56     24.50 o
  -7  -1  10      411.18      441.95     32.18 o
  -6  -1  10      776.18      755.27     27.92 o
  -5  -1  10       99.70      131.96     14.32 o
  -4  -1  10       18.53       24.93     10.02 o
  -3  -1  10     4192.73     4183.59    109.97 o
  -2  -1  10       15.97       -2.75      9.50 o
  -1  -1  10     3119.40     2989.81     69.26 o
   0  -1  10      310.64      312.28     21.16 o
   1  -1  10      393.30      393.74     24.27 o
   2  -1  10       26.00       23.48     14.70 o
   3  -1  10     1588.76     1544.68     56.39 o
   4  -1  10     2120.65     2003.00     81.53 o
   5  -1  10      336.90      425.46     39.21 o
   6  -1  10      565.90      660.26     54.70 o
   7  -1  10     4988.24     5017.52    157.25 o
   8  -1  10      168.05      177.81     36.07 o
   9  -1  10     3100.19     3491.56    166.26 o
  10  -1  10       16.06       21.98     49.36 o
 -12   0  10      200.86      186.43     24.52 o
 -11   0  10      203.90      227.60     22.88 o
 -10   0  10     3601.10     3716.93     82.93 o
  -9   0  10      182.06      202.06     39.24 o
  -8   0  10     3466.77     3571.55     85.74 o
  -7   0  10      532.72      545.50     24.92 o
  -6   0  10     1350.23     1351.88     35.14 o
  -5   0  10       42.56       25.70      9.33 o
  -4   0  10      434.86      416.08     20.83 o
  -3   0  10     1158.60     1148.73     38.07 o
  -2   0  10      139.54      132.25     16.50 o
  -1   0  10      712.18      707.96     32.93 o
   0   0  10     1172.51     1255.83     38.91 o
   1   0  10      622.84      690.55     56.62 o
   2   0  10     1560.92     1468.19     52.32 o
   3   0  10      445.85      490.73     35.66 o
   4   0  10     3946.74     3665.10    121.51 o
   5   0  10      619.07      687.15     53.32 o
   6   0  10      507.59      617.20     72.22 o
   7   0  10       37.50       -8.42     21.36 o
   8   0  10     1631.36     1684.62     91.52 o
   9   0  10       37.78       46.42     34.08 o
 -12   1  10       40.05       42.14     14.84 o
 -11   1  10     2205.09     2229.52     57.90 o
 -10   1  10       66.45       49.01     13.61 o
  -9   1  10     2522.43     2533.73     78.35 o
  -8   1  10       22.82       33.95     10.08 o
  -7   1  10     2447.69     2319.32     46.28 o
  -6   1  10       85.21       88.30     10.55 o
  -5   1  10     1212.41     1253.83     32.02 o
  -4   1  10     4601.11     4588.31     81.58 o
  -3   1  10        6.32       -8.03      8.46 o
  -2   1  10     3631.30     3645.92     78.75 o
  -1   1  10       59.81       38.87     15.45 o
   0   1  10     1554.27     1522.23     43.91 o
   1   1  10     1847.39     1793.78     61.33 o
   2   1  10      413.30      362.92     48.85 o
   3   1  10      770.57      698.19     44.75 o
   4   1  10      106.67      114.50     26.63 o
   5   1  10      156.36      142.56     29.92 o
   6   1  10     1412.65     1326.77    133.16 o
   7   1  10        6.62        0.49     26.28 o
   8   1  10      708.66      787.05     84.86 o
   9   1  10      297.30      284.44     94.56 o
 -12   2  10      754.26      750.46     35.82 o
 -11   2  10      235.42      235.30     17.13 o
 -10   2  10     2053.46     1980.21     41.85 o
  -9   2  10      836.16      895.02     25.96 o
  -8   2  10     3910.73     3995.07    145.60 o
  -7   2  10      593.63      612.32     20.68 o
  -6   2  10     3208.97     3146.74     55.81 o
  -5   2  10      105.35      119.42     11.62 o
  -4   2  10     2125.11     2148.25     47.04 o
  -3   2  10      701.86      698.97     26.80 o
  -2   2  10      454.61      429.77     23.74 o
  -1   2  10     2005.23     2021.33     55.04 o
   0   2  10     1237.64     1274.15     50.21 o
   1   2  10      927.37      863.38     69.35 o
   2   2  10       28.44       38.66     22.83 o
   3   2  10      699.20      656.39     54.48 o
   4   2  10       31.42       56.67     28.12 o
   5   2  10     1023.12      863.24     77.14 o
   6   2  10       43.65       26.61     31.07 o
   7   2  10      748.54      873.74    195.63 o
   8   2  10       13.40        0.74     32.89 o
 -13   3  10       19.08       45.98     17.98 o
 -12   3  10       66.36       48.73     14.09 o
 -11   3  10      980.27      962.41     62.14 o
 -10   3  10       24.12       32.42     11.75 o
  -9   3  10      131.70       36.95     32.35 o
  -8   3  10     1003.49      967.91    103.62 o
  -7   3  10     2410.28     2513.21    160.43 o
  -6   3  10      218.26      223.69     13.16 o
  -5   3  10     3199.60     3167.11     64.33 o
  -4   3  10       19.99       31.44     11.04 o
  -3   3  10     2763.73     2770.47     90.53 o
  -2   3  10     1483.05     1427.57     45.19 o
  -1   3  10      600.93      647.27     33.01 o
   0   3  10     2174.13     2035.97     79.72 o
   1   3  10      947.21      956.22     60.34 o
   2   3  10      618.67      574.97     50.55 o
   3   3  10      250.13      368.77    110.88 o
   4   3  10      143.19      149.20     40.69 o
   5   3  10       15.68      -16.44     25.74 o
   6   3  10     1681.65     1700.95    113.70 o
   7   3  10      555.78      596.95    101.98 o
 -13   4  10      192.68      170.43     34.10 o
 -12   4  10      187.82      162.02     35.04 o
 -11   4  10        3.22        4.82      9.61 o
 -10   4  10       23.44        3.85     22.54 o
  -9   4  10      381.60      343.64     68.42 o
  -8   4  10       99.72      183.80     53.23 o
  -7   4  10     1831.78     1821.21     88.50 o
  -6   4  10     3590.16     3470.77     66.72 o
  -5   4  10     1914.53     1993.48     51.46 o
  -4   4  10    12698.11    12570.01    210.76 o
  -3   4  10       11.26       24.08     11.70 o
  -2   4  10      129.78       86.04     15.71 o
  -1   4  10       35.51       34.64     16.07 o
   0   4  10      507.24      427.52     35.03 o
   1   4  10     2661.52     2722.79     85.52 o
   2   4  10      487.19      441.72     47.68 o
   3   4  10     3220.93     3400.52    146.52 o
   4   4  10      814.70      824.74     77.30 o
   5   4  10     1394.60     1529.96    105.74 o
   6   4  10      429.01      322.49     58.98 o
 -13   5  10      605.00      656.54     50.75 o
 -12   5  10      625.49      787.25    129.10 o
 -11   5  10      131.12       85.00     58.13 o
 -10   5  10       31.45       34.80     29.84 o
  -9   5  10      516.94      407.25     76.31 o
  -8   5  10      184.66      145.46     49.36 o
  -7   5  10      454.32      455.70     22.54 o
  -6   5  10      192.48      204.46     15.76 o
  -5   5  10       18.95       25.17     13.81 o
  -4   5  10      407.10      429.77     24.78 o
  -3   5  10       89.59       77.96     18.14 o
  -2   5  10     2572.04     2512.67     75.55 o
  -1   5  10       72.70       60.91     15.66 o
   0   5  10     1150.34     1167.76     54.77 o
   1   5  10      651.91      620.01     43.24 o
   2   5  10     1603.55     1640.92     91.61 o
   3   5  10      357.47      383.21     40.94 o
   4   5  10     1787.72     1730.89    110.42 o
   5   5  10      603.81      719.38    143.23 o
   6   5  10      214.98       63.18     41.12 o
 -13   6  10      985.03     1270.37    163.28 o
 -12   6  10      917.19      862.69    134.80 o
 -11   6  10      452.14      591.70    118.22 o
 -10   6  10      270.83      151.50     43.60 o
  -9   6  10      371.48      369.20     73.83 o
  -8   6  10      266.41      271.09     18.10 o
  -7   6  10      641.95      642.17     24.92 o
  -6   6  10      262.99      227.78     18.11 o
  -5   6  10      954.73      894.12     48.10 o
  -4   6  10       24.29       33.60     15.00 o
  -3   6  10      918.77     1002.59     46.52 o
  -2   6  10      785.62      735.77     42.20 o
  -1   6  10      575.48      563.37     39.57 o
   0   6  10      107.12      114.46     43.11 o
   1   6  10       13.24       22.70     20.30 o
   2   6  10        6.33        1.71     33.63 o
   3   6  10     1569.67     1551.66    105.36 o
   4   6  10      174.58      158.41     44.68 o
   5   6  10      467.63      413.87     67.63 o
 -12   7  10     1313.19     1492.94    177.08 o
 -11   7  10      557.71      464.79    115.30 o
 -10   7  10     2608.09     2362.71    205.63 o
  -9   7  10        5.39        2.32      9.59 o
  -8   7  10      713.85      789.11     48.32 o
  -7   7  10        3.06        1.34     11.85 o
  -6   7  10      646.71      682.34     32.03 o
  -5   7  10       36.78       -2.33     13.74 o
  -4   7  10     1198.95     1229.27     51.03 o
  -3   7  10       94.28       86.65     20.47 o
  -2   7  10     1321.63     1366.63     79.51 o
  -1   7  10      435.70      438.09     42.84 o
   0   7  10       71.60       97.15     24.51 o
   1   7  10       42.99       17.86     26.73 o
   2   7  10       84.35       40.63     32.51 o
   3   7  10      817.37      884.62     85.40 o
   4   7  10      200.67      260.07    110.01 o
 -12   8  10      209.96      331.89    106.54 o
 -11   8  10     1566.52     1573.02    104.46 o
 -10   8  10      498.69      425.85     25.56 o
  -9   8  10     2804.93     2541.49     85.34 o
  -8   8  10        6.95        9.16     10.80 o
  -7   8  10     1791.66     1827.06     51.90 o
  -6   8  10      430.91      410.62     27.61 o
  -5   8  10     3009.31     3017.56     69.97 o
  -4   8  10        3.96        7.83     13.12 o
  -3   8  10     1255.44     1340.79     58.25 o
  -2   8  10       47.07       25.22     18.26 o
  -1   8  10     1227.12     1203.08     58.62 o
   0   8  10      403.04      426.06     57.50 o
   1   8  10        1.80      -31.71     22.05 o
   2   8  10      908.38      820.36     95.59 o
 -12   9  10      744.15      734.67     44.65 o
 -11   9  10        0.53        4.95     14.64 o
 -10   9  10     3568.05     3401.70     84.75 o
  -9   9  10      203.82      190.92     26.60 o
  -8   9  10     2335.22     2320.36     66.34 o
  -7   9  10      118.87      157.94     22.23 o
  -6   9  10     1155.34     1138.43     45.91 o
  -5   9  10      455.15      432.60     32.55 o
  -4   9  10     1660.53     1579.35     59.01 o
  -3   9  10      685.04      684.43     50.20 o
  -2   9  10      457.32      440.29     40.63 o
  -1   9  10      219.85      281.65     49.46 o
   0   9  10      865.46      854.86     81.82 o
   1   9  10      270.67      266.29     71.56 o
 -11  10  10     1053.12      992.64     39.80 o
 -10  10  10       41.53       31.01     18.40 o
  -9  10  10      470.75      445.51     29.48 o
  -8  10  10       14.17       27.46     15.53 o
  -7  10  10     1211.26     1239.39     53.28 o
  -6  10  10      375.87      279.10     38.30 o
  -5  10  10      566.59      538.41     51.93 o
  -4  10  10      368.85      369.08     47.24 o
  -3  10  10     2808.87     2870.88    102.09 o
  -2  10  10      578.49      632.93     60.69 o
  -1  10  10      875.66      929.82     85.21 o
  -9  11  10      348.38      376.20     38.77 o
  -8  11  10      180.34      161.11     25.10 o
  -7  11  10        9.29       25.24     21.83 o
  -6  11  10        3.27      -21.53     19.51 o
  -5  11  10       24.52       11.21     25.38 o
  -4  11  10      439.98      419.13     61.53 o
  -3  11  10       55.74       71.42     63.16 o
   2 -14  11      209.15      237.94     49.99 o
   3 -14  11      113.07       49.83     39.65 o
   4 -14  11     1608.29     1465.24    152.58 o
   5 -14  11      786.26      768.89     94.13 o
   6 -14  11     1268.74     1195.40    109.47 o
   7 -14  11     1242.49     1377.02    106.06 o
   8 -14  11      818.88      877.47    114.75 o
   0 -13  11      268.03      291.01     61.93 o
   1 -13  11       89.34       64.91    105.30 o
   2 -13  11      158.65      129.76     48.64 o
   3 -13  11      381.55      297.93     66.71 o
   4 -13  11      731.26      699.00     84.22 o
   5 -13  11     1072.45     1178.20    179.20 o
   6 -13  11      445.56      420.87     53.24 o
   7 -13  11      154.03      129.89     38.07 o
   8 -13  11      268.86      339.02     59.24 o
   9 -13  11      517.15      585.75    232.36 o
  -2 -12  11     1462.30     1658.99    205.63 o
  -1 -12  11        9.57       61.92     37.98 o
   0 -12  11      763.75      720.76     83.61 o
   1 -12  11      577.72      498.88     70.96 o
   2 -12  11      293.33      271.02     47.74 o
   3 -12  11      253.62      375.78     83.77 o
   4 -12  11       69.86       18.66     34.58 o
   5 -12  11      194.15      260.44     42.01 o
   6 -12  11      916.44      888.27     70.52 o
   7 -12  11       70.67       68.37     32.53 o
   8 -12  11     3894.49     4129.60    150.95 o
   9 -12  11     1133.30     1269.61    101.33 o
  10 -12  11      413.31      499.86     70.40 o
  -3 -11  11     1561.05     1729.06    144.73 o
  -2 -11  11        3.17       31.54     36.71 o
  -1 -11  11     1189.65     1110.47    100.33 o
   0 -11  11        1.72        7.65     33.92 o
   1 -11  11     2294.18     2427.23    180.36 o
   2 -11  11       94.49       66.34     31.97 o
   3 -11  11        3.82       -2.05     26.63 o
   4 -11  11       12.29      -22.95     19.61 o
   5 -11  11      494.94      454.44     50.90 o
   6 -11  11      153.02      131.05     34.48 o
   7 -11  11     1387.19     1278.04     81.22 o
   8 -11  11        0.31      -17.74     23.13 o
   9 -11  11      525.39      650.29     65.28 o
  10 -11  11      130.27       73.93     83.65 o
  -5 -10  11      186.69      135.88     48.28 o
  -4 -10  11      843.46      861.54     70.11 o
  -3 -10  11        0.09       15.30     24.35 o
  -2 -10  11     2634.59     2681.74    161.16 o
  -1 -10  11       77.12      118.23     68.28 o
   0 -10  11     3160.74     3116.94    146.07 o
   1 -10  11       78.19       88.30     29.15 o
   2 -10  11     2952.88     3016.24    119.62 o
   3 -10  11     1308.55     1240.50     72.35 o
   4 -10  11       12.68      -17.95     20.45 o
   5 -10  11       13.01       -9.99     20.76 o
   6 -10  11      994.02      968.31     70.25 o
   7 -10  11     1788.03     1808.28     91.80 o
   8 -10  11     1483.52     1406.06     83.87 o
   9 -10  11      402.54      373.78     61.38 o
  10 -10  11      893.22      939.67     90.51 o
  11 -10  11       85.71      104.90     79.92 o
  -6  -9  11      358.32      349.49     49.30 o
  -5  -9  11      510.35      497.15     44.19 o
  -4  -9  11       73.58       74.08     21.61 o
  -3  -9  11      321.72      394.40     51.74 o
  -2  -9  11       51.17       17.87     27.05 o
  -1  -9  11      750.08      843.28     67.50 o
   0  -9  11     1358.17     1510.41    112.73 o
   1  -9  11     5840.82     5639.93    153.10 o
   2  -9  11      518.83      587.90     45.93 o
   3  -9  11     5839.27     5797.05    168.07 o
   4  -9  11        3.59       10.33     20.03 o
   5  -9  11     1295.44     1313.78    145.41 o
   6  -9  11       26.11      -11.68     23.08 o
   7  -9  11      524.47      555.67     54.72 o
   8  -9  11      330.81      352.96     55.34 o
   9  -9  11      108.27       94.60     32.96 o
  10  -9  11      891.87      989.88     90.96 o
  11  -9  11      221.59      156.87     48.45 o
  -7  -8  11      137.22      158.72     33.91 o
  -6  -8  11       58.19       59.32     22.17 o
  -5  -8  11       46.19       59.26     19.93 o
  -4  -8  11      262.70      277.43     36.44 o
  -3  -8  11      453.11      470.14     52.02 o
  -2  -8  11     2345.25     2228.34    100.80 o
  -1  -8  11     1156.56     1216.98     65.70 o
   0  -8  11     5114.93     5228.94    143.54 o
   1  -8  11       16.41        3.43     18.34 o
   2  -8  11     2978.90     3067.41     96.43 o
   3  -8  11      205.05      222.58     31.20 o
   4  -8  11     2819.99     2936.64    111.95 o
   5  -8  11      439.08      368.27     43.41 o
   6  -8  11     1342.20     1263.25    100.11 o
   7  -8  11      721.99      806.34     62.86 o
   8  -8  11       77.93       86.09     30.17 o
   9  -8  11     1528.86     1727.41     92.91 o
  10  -8  11      802.35      793.38     72.15 o
  11  -8  11     1239.44     1360.42    107.94 o
  -8  -7  11      476.41      408.34     56.41 o
  -7  -7  11      149.29      121.21     25.43 o
  -6  -7  11      593.17      616.20     41.88 o
  -5  -7  11     1389.31     1396.07     61.01 o
  -4  -7  11        3.90       -4.57     16.00 o
  -3  -7  11     1380.84     1330.57     66.14 o
  -2  -7  11        3.11        4.21     19.34 o
  -1  -7  11      576.54      591.62     46.31 o
   0  -7  11     1311.59     1200.26     55.51 o
   1  -7  11     1642.71     1658.09     60.80 o
   2  -7  11      554.94      553.47     54.16 o
   3  -7  11     2255.47     2113.98    116.85 o
   4  -7  11     3083.66     3258.31    100.77 o
   5  -7  11      965.86     1058.12    167.29 o
   6  -7  11        2.34        1.84     19.07 o
   7  -7  11     1790.51     1759.11     87.39 o
   8  -7  11      874.48      978.65     69.69 o
   9  -7  11      244.27      241.60     41.07 o
  10  -7  11     1649.48     1603.89     98.39 o
  11  -7  11      642.56      594.59     78.60 o
  -8  -6  11       95.34      108.57     23.15 o
  -7  -6  11      946.35     1011.30     58.82 o
  -6  -6  11      583.41      612.95     37.54 o
  -5  -6  11     1668.05     1566.82     61.35 o
  -4  -6  11      724.42      795.10     76.32 o
  -3  -6  11      123.90      110.58     37.96 o
  -2  -6  11       24.72       39.01     24.42 o
  -1  -6  11       32.32       45.92     21.47 o
   0  -6  11      422.95      421.82     37.14 o
   1  -6  11     1867.08     1796.38     61.77 o
   2  -6  11       35.66       11.14     22.96 o
   3  -6  11     4853.69     4865.06    158.15 o
   4  -6  11      925.85      897.14     52.31 o
   5  -6  11      285.61      275.10     33.33 o
   6  -6  11      391.82      382.42     44.74 o
   7  -6  11      156.02      117.64     31.40 o
   8  -6  11      861.20      985.53     70.14 o
   9  -6  11      694.10      673.62     76.97 o
  10  -6  11      355.66      343.44     49.94 o
  11  -6  11     1085.02     1216.49    103.93 o
  -9  -5  11     1117.01     1143.08     53.70 o
  -8  -5  11      502.06      496.56     37.03 o
  -7  -5  11      330.35      339.62     31.12 o
  -6  -5  11      612.50      669.06     41.15 o
  -5  -5  11     1025.94     1082.57     58.95 o
  -4  -5  11     4720.19     4644.18    122.35 o
  -3  -5  11       22.82       40.62     23.17 o
  -2  -5  11       26.18       17.73     18.95 o
  -1  -5  11       52.83       46.54     18.53 o
   0  -5  11      363.22      395.71     30.31 o
   1  -5  11     1359.39     1360.03     51.87 o
   2  -5  11     2853.13     2726.74     77.61 o
   3  -5  11        6.31       38.45     16.93 o
   4  -5  11     3000.13     2946.88     85.42 o
   5  -5  11      847.53      842.74     52.43 o
   6  -5  11      239.62      209.63     34.19 o
   7  -5  11      693.52      718.85     59.81 o
   8  -5  11       96.05       75.09     28.45 o
   9  -5  11       56.69       46.26     30.92 o
  10  -5  11       11.33        4.99     25.95 o
  11  -5  11       33.42      -17.48     33.04 o
 -10  -4  11     2495.70     2512.70     77.17 o
  -9  -4  11       50.58       37.14     17.45 o
  -8  -4  11      205.61      211.86     25.21 o
  -7  -4  11        4.53       -2.10     15.13 o
  -6  -4  11      180.77      264.85     36.61 o
  -5  -4  11     2513.97     2445.62     70.54 o
  -4  -4  11      270.98      262.13     29.47 o
  -3  -4  11     4579.78     4530.69    115.55 o
  -2  -4  11      352.36      346.46     29.20 o
  -1  -4  11     2661.69     2348.58     77.04 o
   0  -4  11     3933.04     3911.37    111.40 o
   1  -4  11     1420.23     1505.90     53.21 o
   2  -4  11      130.01      131.39     21.67 o
   3  -4  11     1316.56     1436.06     56.24 o
   4  -4  11      229.70      190.86     26.39 o
   5  -4  11      683.58      692.51     50.49 o
   6  -4  11        1.11      -15.20     18.55 o
   7  -4  11      745.45      822.16     63.25 o
   8  -4  11      103.83      145.63     33.27 o
   9  -4  11      224.12      247.56     43.12 o
  10  -4  11      117.45       67.17     39.00 o
 -10  -3  11       92.81       56.24     19.11 o
  -9  -3  11      444.46      452.95     32.89 o
  -8  -3  11      425.30      437.05     30.82 o
  -7  -3  11      232.69      231.13     25.89 o
  -6  -3  11     1433.92     1459.66     55.21 o
  -5  -3  11        6.87        5.75     13.36 o
  -4  -3  11     2870.28     2772.79     72.90 o
  -3  -3  11     2071.81     2050.52     67.16 o
  -2  -3  11     4865.23     4855.91     95.06 o
  -1  -3  11     2931.16     3049.03     76.31 o
   0  -3  11     1559.72     1612.08     46.85 o
   1  -3  11      127.13      117.97     24.74 o
   2  -3  11     2589.42     2609.00     79.80 o
   3  -3  11      785.14      743.80     64.98 o
   4  -3  11     1420.83     1597.46     61.74 o
   5  -3  11        2.19       27.52     19.13 o
   6  -3  11     3891.56     4004.06    132.61 o
   7  -3  11      418.05      444.71     50.82 o
   8  -3  11      335.05      422.64     50.68 o
   9  -3  11       77.46       52.72     29.61 o
  10  -3  11        3.43       -3.26     34.28 o
 -11  -2  11      311.61      359.80     46.81 o
 -10  -2  11      205.83      143.56     21.67 o
  -9  -2  11      760.56      711.10     49.22 o
  -8  -2  11      191.91      187.46     25.33 o
  -7  -2  11      341.83      386.20     28.12 o
  -6  -2  11      489.04      474.31     35.27 o
  -5  -2  11      185.83      200.91     21.34 o
  -4  -2  11      395.78      420.56     25.60 o
  -3  -2  11     3209.75     3326.13     82.81 o
  -2  -2  11       36.69       14.74     11.16 o
  -1  -2  11     6959.94     6927.50    135.88 o
   0  -2  11      751.25      758.90     40.37 o
   1  -2  11     6354.85     5974.49    125.43 o
   2  -2  11      965.13      931.49     44.25 o
   3  -2  11      993.50     1089.37     49.14 o
   4  -2  11       67.03       70.39     19.92 o
   5  -2  11     1642.88     1910.17     76.56 o
   6  -2  11      848.16      807.38     59.80 o
   7  -2  11     5433.92     5628.60    183.69 o
   8  -2  11      196.99      167.49     45.04 o
   9  -2  11      529.85      683.72     82.10 o
  10  -2  11        7.02       -5.22     31.78 o
 -11  -1  11       50.47       60.55     17.11 o
 -10  -1  11     1420.24     1493.73     55.11 o
  -9  -1  11        0.39       -6.87     12.73 o
  -8  -1  11      636.24      650.57     35.82 o
  -7  -1  11      123.05      113.61     18.33 o
  -6  -1  11      597.26      638.29     39.12 o
  -5  -1  11      115.88      116.52     15.13 o
  -4  -1  11       18.88       48.19     11.16 o
  -3  -1  11       20.37       32.56     12.57 o
  -2  -1  11      954.71     1004.31     38.50 o
  -1  -1  11      768.19      839.62     39.41 o
   0  -1  11     2057.47     2103.14     57.24 o
   1  -1  11      712.77      718.63     41.54 o
   2  -1  11     1494.18     1433.35     53.38 o
   3  -1  11      257.49      285.07     29.05 o
   4  -1  11     3298.28     3295.69    100.01 o
   5  -1  11      318.80      298.63     44.62 o
   6  -1  11     1934.02     2146.70    281.50 o
   7  -1  11      190.41       80.88     37.28 o
   8  -1  11     3971.31     4235.92    183.54 o
   9  -1  11       18.45      -12.84     32.76 o
 -11   0  11     1639.01     1674.05     51.89 o
 -10   0  11       13.40       14.56     12.07 o
  -9   0  11     2560.37     2553.73     70.88 o
  -8   0  11      223.08      218.23     22.62 o
  -7   0  11     1753.16     1657.79     49.89 o
  -6   0  11       12.90       -5.39      8.38 o
  -5   0  11       13.05        8.39      8.98 o
  -4   0  11     1814.30     1892.09     76.81 o
  -3   0  11      162.20      141.51     16.29 o
  -2   0  11      709.49      738.70     33.07 o
  -1   0  11      356.69      389.01     38.21 o
   0   0  11      702.39      636.55     35.64 o
   1   0  11     6072.50     5923.70    144.11 o
   2   0  11      370.30      335.30     38.43 o
   3   0  11     3982.03     3834.50    114.64 o
   4   0  11       16.49        9.41     24.11 o
   5   0  11      295.56      236.75     47.60 o
   6   0  11       47.72       63.95     34.72 o
   7   0  11      202.44      336.79     58.30 o
   8   0  11      447.38      487.92     70.62 o
   9   0  11      993.82     1141.15    151.96 o
 -12   1  11      949.14      914.94     43.14 o
 -11   1  11        2.28       -1.69     10.85 o
 -10   1  11      717.12      694.82     28.93 o
  -9   1  11      463.80      420.69     44.49 o
  -8   1  11     1033.27     1032.82     31.52 o
  -7   1  11      627.88      604.22     29.45 o
  -6   1  11     2881.47     2835.94     57.34 o
  -5   1  11      840.55      830.62     27.41 o
  -4   1  11     1968.59     1973.14     46.89 o
  -3   1  11      294.17      311.35     20.66 o
  -2   1  11      321.06      353.30     24.67 o
  -1   1  11      309.52      286.12     31.03 o
   0   1  11     2880.84     2756.46     84.64 o
   1   1  11      102.47      100.11     24.39 o
   2   1  11      375.87      429.11     44.89 o
   3   1  11      546.37      530.05     64.58 o
   4   1  11       11.44       16.87     24.44 o
   5   1  11      747.26      807.04    109.06 o
   6   1  11      119.03       95.97     36.48 o
   7   1  11      884.93      869.45     86.80 o
   8   1  11      521.95      670.52     81.97 o
 -12   2  11       15.23       11.53     16.44 o
 -11   2  11      370.49      400.30     24.78 o
 -10   2  11      972.31     1000.33     40.87 o
  -9   2  11     1562.99     1717.51     99.26 o
  -8   2  11     2667.23     2791.74     75.58 o
  -7   2  11     3715.03     3783.59     76.65 o
  -6   2  11        8.94        4.92      9.66 o
  -5   2  11     3199.44     3117.22     68.46 o
  -4   2  11     1685.51     1741.77     43.40 o
  -3   2  11       28.68       19.20     10.72 o
  -2   2  11     1417.96     1451.33     43.64 o
  -1   2  11     1295.85     1338.76     60.98 o
   0   2  11     2716.91     2680.73    126.85 o
   1   2  11       44.71        2.73     19.69 o
   2   2  11     1336.77     1306.08     83.63 o
   3   2  11       50.52       42.75     30.54 o
   4   2  11      846.20      660.53     68.41 o
   5   2  11       18.31      -23.65     22.17 o
   6   2  11      166.54      205.41     66.05 o
   7   2  11       37.33       57.50     94.67 o
 -12   3  11      628.70      620.56     38.01 o
 -11   3  11       19.32        7.02     15.87 o
 -10   3  11     1063.73      974.46     84.41 o
  -9   3  11        5.71        3.29     26.87 o
  -8   3  11     2091.31     2307.50    161.16 o
  -7   3  11     1606.33     1627.47     49.77 o
  -6   3  11     3114.73     3089.35     62.27 o
  -5   3  11      851.65      836.77     29.67 o
  -4   3  11     1607.01     1570.10     46.53 o
  -3   3  11     1707.98     1708.11     49.74 o
  -2   3  11        2.79      -12.95     12.91 o
  -1   3  11      465.75      455.41     35.18 o
   0   3  11      439.57      478.22     43.86 o
   1   3  11     3249.43     3217.83    112.65 o
   2   3  11        9.68       22.73     23.41 o
   3   3  11     1735.33     1823.42    105.96 o
   4   3  11      611.50      705.88     72.78 o
   5   3  11      731.61      956.97    102.23 o
   6   3  11       86.08       88.03     38.03 o
 -12   4  11      126.00       88.14     24.10 o
 -11   4  11      538.16      655.52     76.30 o
 -10   4  11      104.39      100.01     38.29 o
  -9   4  11      319.81      343.64     71.85 o
  -8   4  11      115.18       86.68     46.22 o
  -7   4  11      411.55      419.02     22.95 o
  -6   4  11      488.31      519.41     22.01 o
  -5   4  11      751.65      761.05     29.08 o
  -4   4  11      783.01      757.41     36.69 o
  -3   4  11      371.28      410.27     30.97 o
  -2   4  11      155.71      168.55     24.00 o
  -1   4  11      112.45       92.43     21.04 o
   0   4  11     1897.09     1823.40     67.96 o
   1   4  11      537.80      568.15     43.34 o
   2   4  11     3667.03     3751.73    153.92 o
   3   4  11     1746.85     1663.84    104.49 o
   4   4  11     1373.30     1649.13    109.00 o
   5   4  11      525.85      532.56    104.82 o
   6   4  11      433.54      516.31     74.92 o
 -12   5  11      547.15      784.55    130.05 o
 -11   5  11      709.60      580.60    115.89 o
 -10   5  11      176.64      121.58     39.57 o
  -9   5  11       68.45       76.97     40.60 o
  -8   5  11      249.10      149.40     52.94 o
  -7   5  11      117.44      134.50     11.19 o
  -6   5  11      281.09      300.33     32.03 o
  -5   5  11     1033.93     1101.61     42.89 o
  -4   5  11      621.28      657.57     36.22 o
  -3   5  11     2476.67     2287.10     94.18 o
  -2   5  11     1536.67     1513.99     58.85 o
  -1   5  11       28.67       34.05     18.55 o
   0   5  11      757.19      668.64     45.26 o
   1   5  11      565.19      580.75     56.04 o
   2   5  11      107.30      118.92     32.68 o
   3   5  11     1392.18     1595.51    105.69 o
   4   5  11        8.16      -24.53     28.17 o
   5   5  11     1089.59     1151.37    100.84 o
 -12   6  11     1224.41     1248.97    164.96 o
 -11   6  11        0.84      -22.78     55.35 o
 -10   6  11     1053.35     1032.30    118.30 o
  -9   6  11       27.01       51.77     40.38 o
  -8   6  11      696.18      703.34     30.75 o
  -7   6  11      727.21      709.39     31.95 o
  -6   6  11      684.62      672.33     33.41 o
  -5   6  11      127.75      119.09     19.48 o
  -4   6  11      419.12      507.49     34.59 o
  -3   6  11      166.35      197.87     25.87 o
  -2   6  11      326.29      297.95     31.47 o
  -1   6  11        0.07       23.86     18.06 o
   0   6  11      188.02      149.51     26.84 o
   1   6  11       13.62       -5.78     18.42 o
   2   6  11      626.05      757.92     76.09 o
   3   6  11       99.08      173.49     47.65 o
   4   6  11     1937.38     1926.81    277.41 o
 -12   7  11      243.14      246.23     93.76 o
 -11   7  11     1762.06     1776.63    196.58 o
 -10   7  11      197.56      294.50     95.44 o
  -9   7  11      453.47      488.85     78.35 o
  -8   7  11       10.93       29.82     24.61 o
  -7   7  11      244.96      245.49     23.56 o
  -6   7  11       83.03       69.28     15.88 o
  -5   7  11     1989.05     1981.65     65.01 o
  -4   7  11       36.56       53.77     18.46 o
  -3   7  11     1372.45     1338.32     56.86 o
  -2   7  11       11.57        2.00     16.98 o
  -1   7  11      110.64      114.21     25.00 o
   0   7  11       40.54       31.06     30.91 o
   1   7  11       13.01       -4.76     27.98 o
   2   7  11       64.14       59.11     35.26 o
   3   7  11       55.12       -6.33     26.63 o
 -11   8  11       32.49       16.76     19.07 o
 -10   8  11     1665.75     1640.73     54.54 o
  -9   8  11      150.40      133.33     14.78 o
  -8   8  11     1552.13     1576.30     45.99 o
  -7   8  11      170.34      186.39     20.62 o
  -6   8  11     1549.69     1597.31     60.26 o
  -5   8  11      102.28       98.84     19.66 o
  -4   8  11      778.65      770.64     39.64 o
  -3   8  11      276.27      291.39     32.67 o
  -2   8  11      137.63      101.37     25.04 o
  -1   8  11      319.51      328.21     63.95 o
   0   8  11     1723.71     1594.68    103.65 o
   1   8  11      251.99      225.22     47.42 o
 -10   9  11      749.37      767.95     40.09 o
  -9   9  11     1301.12     1266.48     70.24 o
  -8   9  11       40.47       67.55     17.37 o
  -7   9  11      874.76      971.33     41.90 o
  -6   9  11        4.99       -0.39     14.31 o
  -5   9  11      663.72      666.50     40.70 o
  -4   9  11     1205.58     1245.22     54.67 o
  -3   9  11      718.40      734.38     49.36 o
  -2   9  11      207.65      161.63     42.09 o
  -1   9  11     2372.00     2359.91    123.91 o
   0   9  11       35.56       31.41     71.23 o
  -9  10  11        0.36        7.43     13.97 o
  -8  10  11      685.81      715.08     40.32 o
  -7  10  11      100.26       86.00     23.16 o
  -6  10  11      718.13      925.44     61.50 o
  -5  10  11      272.84      309.98     43.23 o
  -4  10  11     1579.68     1599.36     75.09 o
  -3  10  11      628.20      647.19     59.80 o
  -2  10  11      663.77      748.89     67.09 o
   4 -14  12      133.79      157.94     57.40 o
   5 -14  12     2389.53     2437.19    325.57 o
   1 -13  12      881.60      960.74     85.26 o
   2 -13  12       16.55      -18.68     28.90 o
   3 -13  12      502.00      342.61     65.83 o
   4 -13  12      396.21      381.26     69.50 o
   5 -13  12        1.28        2.94     38.20 o
   6 -13  12      847.55      851.64     98.41 o
   7 -13  12        1.88      -36.25     34.41 o
   8 -13  12      872.97      716.06    121.07 o
  -1 -12  12      506.21      456.41     70.98 o
   0 -12  12      116.74      120.80     60.24 o
   1 -12  12      133.73       64.02     34.16 o
   2 -12  12      313.14      240.41     45.79 o
   3 -12  12       22.43      -27.05     33.66 o
   4 -12  12       13.99       24.61     36.33 o
   5 -12  12      471.52      417.95     68.10 o
   6 -12  12      155.37       89.34     44.96 o
   7 -12  12      695.28      948.63     97.74 o
   8 -12  12       30.14      123.75     50.69 o
   9 -12  12      936.21     1020.86     94.95 o
  -3 -11  12        2.50        2.80     41.70 o
  -2 -11  12      623.70      642.62     80.39 o
  -1 -11  12      499.66      404.12     65.72 o
   0 -11  12     1631.70     1561.38    111.67 o
   1 -11  12      155.81       88.93     38.69 o
   2 -11  12      534.80      619.00     64.04 o
   3 -11  12      410.96      448.75     73.24 o
   4 -11  12      269.95      264.56     55.32 o
   5 -11  12      132.35       26.32     37.35 o
   6 -11  12      362.00      365.81     80.84 o
   7 -11  12      356.73      386.71     51.52 o
   8 -11  12     2118.80     2214.70    117.16 o
   9 -11  12      151.74      197.06     41.88 o
  -4 -10  12       67.91       69.41     28.40 o
  -3 -10  12      341.36      339.37     54.31 o
  -2 -10  12      340.59      343.17     59.72 o
  -1 -10  12     1041.46     1122.20     95.30 o
   0 -10  12      641.88      588.81     71.41 o
   1 -10  12     3104.77     3072.64    123.93 o
   2 -10  12      503.37      480.79     67.39 o
   3 -10  12     1562.91     1598.07    108.70 o
   4 -10  12       93.12       34.16     35.77 o
   5 -10  12     2077.37     1945.09    123.06 o
   6 -10  12       15.18      -18.81     23.88 o
   7 -10  12        3.72       -3.20     22.31 o
   8 -10  12      391.43      429.82     74.23 o
   9 -10  12       30.13       30.72     30.15 o
  10 -10  12      728.62      830.85    120.85 o
  -5  -9  12        8.82       17.85     21.40 o
  -4  -9  12      740.09      782.81     50.45 o
  -3  -9  12      212.14      240.18     43.58 o
  -2  -9  12     2276.95     2106.51    103.33 o
  -1  -9  12       98.62      107.50     34.72 o
   0  -9  12     2421.03     2440.17     95.55 o
   1  -9  12     1120.70     1089.24     94.85 o
   2  -9  12     5904.83     5735.79    216.47 o
   3  -9  12      337.16      255.64     49.33 o
   4  -9  12     2860.65     2744.04    154.66 o
   5  -9  12       21.73       35.79     24.90 o
   6  -9  12       21.71       -0.45     21.78 o
   7  -9  12     2098.04     2014.44     96.94 o
   8  -9  12       12.28       10.36     25.46 o
   9  -9  12     1442.93     1482.67     90.69 o
  10  -9  12      366.06      382.74     64.76 o
  -6  -8  12      339.51      405.87     38.35 o
  -5  -8  12     1062.28     1087.97     56.14 o
  -4  -8  12      231.50      208.81     33.14 o
  -3  -8  12     4055.71     3887.59    138.61 o
  -2  -8  12      581.58      674.76     59.59 o
  -1  -8  12     1593.28     1619.05     92.62 o
   0  -8  12       77.93       80.13     26.36 o
   1  -8  12      417.22      369.81     47.28 o
   2  -8  12      699.80      768.15     63.70 o
   3  -8  12      141.85      103.28     33.04 o
   4  -8  12      342.37      348.08     57.61 o
   5  -8  12     2393.39     2233.40     96.55 o
   6  -8  12     1378.18     1334.37     78.35 o
   7  -8  12     1373.13     1449.62     83.64 o
   8  -8  12      898.93     1036.08     75.25 o
   9  -8  12      593.09      725.65     68.32 o
  10  -8  12      526.31      482.70     59.74 o
  -7  -7  12      832.53      859.93     50.60 o
  -6  -7  12     1372.06     1451.20     80.09 o
  -5  -7  12      121.75       79.21     23.18 o
  -4  -7  12      619.23      662.23     51.79 o
  -3  -7  12       40.14       34.73     23.44 o
  -2  -7  12     1406.84     1258.61     64.99 o
  -1  -7  12     1430.90     1371.95     60.79 o
   0  -7  12      345.64      308.49     33.42 o
   1  -7  12      480.04      452.86     44.16 o
   2  -7  12      397.37      409.42     47.82 o
   3  -7  12      371.32      491.21     79.76 o
   4  -7  12     2272.17     2309.20     97.49 o
   5  -7  12      927.92      880.95    106.49 o
   6  -7  12     2679.99     2619.75    105.59 o
   7  -7  12      176.96      133.93     33.87 o
   8  -7  12      691.56      699.76     64.15 o
   9  -7  12      968.81     1018.50     77.25 o
  10  -7  12        3.25       -6.36     37.11 o
  -8  -6  12      395.12      460.29     52.01 o
  -7  -6  12      154.26      141.26     24.17 o
  -6  -6  12     1714.75     1599.81     63.68 o
  -5  -6  12      341.89      401.51     36.39 o
  -4  -6  12     1670.02     1779.19    126.84 o
  -3  -6  12     3225.77     3353.72    104.78 o
  -2  -6  12       11.89       14.16     20.26 o
  -1  -6  12        1.31        3.28     16.93 o
   0  -6  12       60.22       26.34     21.81 o
   1  -6  12      371.31      406.18     41.44 o
   2  -6  12     1321.37     1292.41     70.82 o
   3  -6  12     1904.48     1824.62    201.89 o
   4  -6  12     1198.04     1079.19     58.68 o
   5  -6  12     1003.19      910.54     62.40 o
   6  -6  12      757.24      778.29    111.17 o
   7  -6  12      563.88      604.50     57.15 o
   8  -6  12       92.69       78.09     29.75 o
   9  -6  12      474.15      386.04     65.92 o
  10  -6  12      863.75      816.52    155.25 o
  -8  -5  12      485.20      552.43     39.41 o
  -7  -5  12      473.20      502.02     59.14 o
  -6  -5  12       73.37      121.53     23.21 o
  -5  -5  12     2878.22     2935.07     83.50 o
  -4  -5  12       49.73       25.80     23.21 o
  -3  -5  12     4518.47     4370.34    118.79 o
  -2  -5  12       49.93       45.38     20.93 o
  -1  -5  12     1673.20     1522.66     72.78 o
   0  -5  12     1658.81     1592.34     67.41 o
   1  -5  12     2635.92     2580.89     88.97 o
   2  -5  12      207.29      175.18     30.39 o
   3  -5  12      404.16      431.02     43.62 o
   4  -5  12        0.47        2.86     17.63 o
   5  -5  12      592.35      550.79     56.97 o
   6  -5  12       96.33       86.65     28.25 o
   7  -5  12       94.89      101.72     30.84 o
   8  -5  12      166.10      269.45     55.10 o
   9  -5  12      163.34      176.34     52.70 o
  10  -5  12       54.90       37.05     40.89 o
  -9  -4  12      397.90      417.92     34.93 o
  -8  -4  12      269.78      289.03     28.80 o
  -7  -4  12       27.70        7.38     15.21 o
  -6  -4  12      811.73      909.36     45.07 o
  -5  -4  12        2.58      -18.72     13.15 o
  -4  -4  12     4328.97     4346.11    103.48 o
  -3  -4  12       37.25       24.35     18.48 o
  -2  -4  12     6010.15     5873.57    127.56 o
  -1  -4  12     1710.08     1759.60     67.84 o
   0  -4  12     3143.54     3173.29    115.25 o
   1  -4  12      326.48      375.83     38.03 o
   2  -4  12       27.93      -11.24     18.93 o
   3  -4  12     1872.23     1918.50     79.56 o
   4  -4  12      762.62      864.81     90.52 o
   5  -4  12      294.80      341.49     53.98 o
   6  -4  12      776.47      834.90     79.49 o
   7  -4  12        3.84       -0.82     33.63 o
   8  -4  12      462.42      446.36     67.57 o
   9  -4  12      251.36      218.49     79.16 o
 -10  -3  12       19.35      -17.11     14.50 o
  -9  -3  12      163.55      163.89     23.32 o
  -8  -3  12     1357.14     1405.90     60.03 o
  -7  -3  12      929.65      909.71     43.53 o
  -6  -3  12      782.47      745.72     38.96 o
  -5  -3  12      918.16      945.79     49.50 o
  -4  -3  12      305.92      318.61     27.92 o
  -3  -3  12     1910.02     1805.05     57.69 o
  -2  -3  12       85.12      102.02     22.84 o
  -1  -3  12     2818.96     2626.58     83.23 o
   0  -3  12      264.49      264.54     34.30 o
   1  -3  12     1278.93     1278.73     61.28 o
   2  -3  12      279.83      259.47     34.34 o
   3  -3  12     2318.05     2617.65     92.84 o
   4  -3  12       30.94       61.98     26.15 o
   5  -3  12     3421.00     3517.12    152.17 o
   6  -3  12       20.41       -6.07     54.62 o
   7  -3  12     1525.26     1636.56    218.74 o
   8  -3  12       51.71       32.23     32.71 o
   9  -3  12       33.38       23.32     34.62 o
 -10  -2  12      693.17      752.53     39.85 o
  -9  -2  12      557.54      564.37     33.57 o
  -8  -2  12      938.23      971.45     47.28 o
  -7  -2  12      954.70     1008.10     42.51 o
  -6  -2  12      167.86      149.65     19.80 o
  -5  -2  12     1057.78     1053.39     42.78 o
  -4  -2  12       97.27       93.39     16.77 o
  -3  -2  12       10.05       -3.59     15.60 o
  -2  -2  12     2367.32     2408.05     75.74 o
  -1  -2  12       18.64       -2.30     16.52 o
   0  -2  12     4207.25     4193.99    126.43 o
   1  -2  12        0.01       -1.34     18.15 o
   2  -2  12      573.24      625.56     47.12 o
   3  -2  12       79.76       86.92     34.69 o
   4  -2  12     1472.12     1416.06    100.22 o
   5  -2  12      193.20      266.37     49.92 o
   6  -2  12     2942.73     2659.46    135.35 o
   7  -2  12      824.33      808.87     99.68 o
   8  -2  12     1788.93     1787.34    202.86 o
   9  -2  12       31.64        1.77     33.78 o
 -11  -1  12      896.81      967.96     55.03 o
 -10  -1  12      124.23       89.20     18.16 o
  -9  -1  12     1510.73     1486.92     85.25 o
  -8  -1  12        3.91        9.87     15.66 o
  -7  -1  12      907.73      910.94     37.69 o
  -6  -1  12        7.28        3.67     11.70 o
  -5  -1  12        3.21       24.34     11.62 o
  -4  -1  12      444.49      415.85     28.22 o
  -3  -1  12     1335.60     1377.27     52.84 o
  -2  -1  12        2.03       -1.38     15.43 o
  -1  -1  12     3004.65     3131.25     90.59 o
   0  -1  12      379.49      357.71     35.04 o
   1  -1  12     5148.52     5019.09    132.00 o
   2  -1  12       19.78       22.17     20.37 o
   3  -1  12     4005.92     3995.36    143.62 o
   4  -1  12      113.47       77.43     28.39 o
   5  -1  12      712.32      750.19     75.29 o
   6  -1  12      141.10      234.47     54.04 o
   7  -1  12      202.68      252.99     53.86 o
   8  -1  12      827.76     1055.76    121.22 o
 -11   0  12       59.82       64.92     27.48 o
 -10   0  12      748.43      756.02     33.62 o
  -9   0  12      395.06      397.83     28.21 o
  -8   0  12       51.82       56.84     15.45 o
  -7   0  12       88.43       87.90     16.28 o
  -6   0  12      918.94      879.33     31.43 o
  -5   0  12     1404.53     1406.09     45.12 o
  -4   0  12      175.56      152.92     24.05 o
  -3   0  12        2.81        2.12     13.55 o
  -2   0  12     6047.95     5993.07    138.66 o
  -1   0  12       41.09       41.89     18.11 o
   0   0  12      936.75      932.74     50.80 o
   1   0  12      926.53      894.22     51.94 o
   2   0  12     1285.80     1481.13     74.49 o
   3   0  12       70.74       13.56     24.03 o
   4   0  12       64.42       67.15     33.63 o
   5   0  12        5.93       72.96     32.70 o
   6   0  12       48.17       80.03     36.35 o
   7   0  12      428.55      447.63     67.46 o
   8   0  12      690.77      681.20    128.08 o
 -11   1  12       50.66       55.42     15.84 o
 -10   1  12     1141.19     1087.86     63.77 o
  -9   1  12      870.79      875.40     34.75 o
  -8   1  12     2173.99     2108.37     57.23 o
  -7   1  12     1752.22     1846.14     43.37 o
  -6   1  12      256.39      243.96     16.58 o
  -5   1  12     2886.22     2879.38     60.44 o
  -4   1  12      452.90      488.33     29.90 o
  -3   1  12     1387.56     1375.68     48.00 o
  -2   1  12        5.13       18.40     16.44 o
  -1   1  12       70.98       81.92     21.17 o
   0   1  12     2654.14     2786.25     88.47 o
   1   1  12      708.60      714.10     55.11 o
   2   1  12     1292.79     1159.52     74.20 o
   3   1  12      783.36      772.41     72.23 o
   4   1  12       42.28       43.01     51.41 o
   5   1  12      802.86      874.94    121.18 o
   6   1  12       70.67       56.41     34.16 o
   7   1  12      650.18      526.74     72.90 o
 -11   2  12        1.31       -5.90     12.45 o
 -10   2  12     2360.12     2393.20     89.35 o
  -9   2  12       22.02       37.99     18.78 o
  -8   2  12     1381.16     1366.04     79.36 o
  -7   2  12      378.80      384.48     17.72 o
  -6   2  12      925.96      901.95     28.02 o
  -5   2  12      775.73      782.34     30.64 o
  -4   2  12      128.69      117.64     17.74 o
  -3   2  12      870.20      889.49     40.97 o
  -2   2  12      245.67      266.16     26.07 o
  -1   2  12     3811.89     3757.40    116.97 o
   0   2  12      964.45      944.15     59.04 o
   1   2  12     2553.25     2756.06    123.45 o
   2   2  12      818.80      850.85     76.78 o
   3   2  12      586.39      604.34     67.58 o
   4   2  12      760.42      825.08     79.22 o
   5   2  12       16.10        4.38     29.65 o
   6   2  12      130.70      100.08     41.17 o
 -11   3  12      800.29      763.52    111.65 o
 -10   3  12        4.59        8.76     24.75 o
  -9   3  12      468.73      381.03     78.94 o
  -8   3  12     1597.12     1628.72     50.05 o
  -7   3  12     2897.75     2936.90     68.33 o
  -6   3  12     2164.31     2122.73     51.97 o
  -5   3  12      471.17      460.51     28.69 o
  -4   3  12      456.61      483.36     31.50 o
  -3   3  12        3.89       18.62     15.40 o
  -2   3  12      827.92      876.87     45.96 o
  -1   3  12      216.18      219.43     28.19 o
   0   3  12     4113.53     4080.15    113.64 o
   1   3  12      212.14      182.08     34.55 o
   2   3  12     3907.18     3918.22    167.73 o
   3   3  12       18.04       68.23     38.34 o
   4   3  12     1386.82     1398.63    100.45 o
   5   3  12      427.68      282.98     67.18 o
   6   3  12      540.18      638.27     82.82 o
 -11   4  12        1.10       -3.53     27.93 o
 -10   4  12     2561.14     2322.81    130.49 o
  -9   4  12      191.13      126.77     49.51 o
  -8   4  12       46.44       63.09     42.94 o
  -7   4  12      935.92      947.27     34.87 o
  -6   4  12        3.91       17.68     12.45 o
  -5   4  12     2586.61     2559.73     70.75 o
  -4   4  12     2153.28     2151.16     66.61 o
  -3   4  12      285.02      272.19     28.34 o
  -2   4  12     1084.93     1021.81     50.15 o
  -1   4  12     1219.73     1185.60     56.00 o
   0   4  12        6.17       16.87     20.62 o
   1   4  12     1695.47     1551.77     68.86 o
   2   4  12       13.51       42.42     23.92 o
   3   4  12     1648.68     1697.06    108.64 o
   4   4  12       34.37       14.60     43.19 o
   5   4  12      798.55      939.57    230.31 o
 -11   5  12        6.26       20.00     30.80 o
 -10   5  12       81.32       97.12     44.76 o
  -9   5  12       50.25       55.50     42.94 o
  -8   5  12      287.22      319.84     41.70 o
  -7   5  12        9.37        8.07     10.85 o
  -6   5  12      804.46      828.87     36.23 o
  -5   5  12      704.45      693.00     36.11 o
  -4   5  12      713.45      662.92     61.89 o
  -3   5  12     1139.04     1137.10     52.06 o
  -2   5  12      532.00      539.90     39.76 o
  -1   5  12      351.98      405.14     37.77 o
   0   5  12      115.03      167.85     29.46 o
   1   5  12       14.98       -6.85     20.57 o
   2   5  12      358.52      435.11     48.20 o
   3   5  12       16.61        6.15     29.89 o
   4   5  12     2184.16     2048.28    128.07 o
 -11   6  12      840.37      809.23    141.23 o
 -10   6  12        0.55      -29.41     27.20 o
  -9   6  12      467.48      459.75     88.43 o
  -8   6  12      225.74      197.74     24.66 o
  -7   6  12      510.76      476.29     24.49 o
  -6   6  12      412.03      419.11     28.57 o
  -5   6  12      178.05      170.82     22.89 o
  -4   6  12      298.58      280.74     30.08 o
  -3   6  12      908.50      950.95     50.62 o
  -2   6  12       56.60       17.09     17.63 o
  -1   6  12      122.64      129.82     26.80 o
   0   6  12      243.42      281.16     38.30 o
   1   6  12       94.67      120.23     38.91 o
   2   6  12       83.43       85.14     37.59 o
   3   6  12     1178.85     1063.84     97.26 o
 -11   7  12       83.53      -71.34     61.63 o
 -10   7  12     1023.59     1081.84    101.97 o
  -9   7  12      155.91      143.58     20.54 o
  -8   7  12      499.23      490.67     29.14 o
  -7   7  12      165.72      146.72     21.55 o
  -6   7  12      269.40      292.95     25.41 o
  -5   7  12      881.17      922.70     46.24 o
  -4   7  12      837.69      913.01     55.45 o
  -3   7  12        2.04        7.29     16.83 o
  -2   7  12     1693.20     1667.69     78.62 o
  -1   7  12       13.57       -4.60     20.78 o
   0   7  12      277.79      295.27     40.30 o
   1   7  12        6.65       46.18     34.54 o
 -10   8  12        8.14        4.33     10.87 o
  -9   8  12     1131.82     1106.46     46.31 o
  -8   8  12        8.96        3.11     11.98 o
  -7   8  12      597.07      595.09     37.40 o
  -6   8  12      194.77      172.24     22.91 o
  -5   8  12       10.26       14.94     15.51 o
  -4   8  12      605.13      616.36     52.61 o
  -3   8  12      495.74      516.00     42.97 o
  -2   8  12      390.46      445.04     41.74 o
  -1   8  12     2117.45     2033.98    252.99 o
   0   8  12      289.00      299.38     55.37 o
  -9   9  12       11.90        0.38     12.93 o
  -8   9  12     1132.20     1207.74     50.68 o
  -7   9  12       16.87        7.15     14.66 o
  -6   9  12      929.63      888.11     60.59 o
  -5   9  12      450.15      460.48     37.47 o
  -4   9  12     1163.77     1311.93     58.32 o
  -3   9  12      493.68      464.16     43.76 o
  -2   9  12      344.43      456.86     61.78 o
   2 -13  13      322.15      339.55     60.15 o
   3 -13  13      276.29      242.90    151.74 o
   4 -13  13       96.48       29.25     44.53 o
   5 -13  13      346.80      446.03     72.99 o
   6 -13  13       29.26      -11.05     38.26 o
   0 -12  13      423.37      427.55     59.35 o
   1 -12  13       45.56       50.06     32.89 o
   2 -12  13     1322.05     1331.94    111.54 o
   3 -12  13     1517.97     1473.72    116.02 o
   4 -12  13      408.81      345.63     85.14 o
   5 -12  13       52.20       17.22     39.40 o
   6 -12  13      458.01      498.19     77.60 o
   7 -12  13       40.62       -0.62     61.70 o
  -2 -11  13      382.68      443.33    129.18 o
  -1 -11  13      318.46      450.29     72.38 o
   0 -11  13      705.89      809.91     74.68 o
   1 -11  13     1183.72     1203.90     87.56 o
   2 -11  13      267.08      220.07     53.48 o
   3 -11  13     1394.40     1496.04    112.33 o
   4 -11  13        2.80       -7.81     31.65 o
   5 -11  13      168.45      112.66     54.00 o
   6 -11  13        5.20       18.18     36.38 o
   7 -11  13        5.10       48.97     39.28 o
   8 -11  13      323.30      359.20     69.26 o
  -3 -10  13       48.97       94.32     44.15 o
  -2 -10  13      590.03      728.75     82.52 o
  -1 -10  13       39.73       19.18     43.05 o
   0 -10  13     1119.52     1250.80    131.29 o
   1 -10  13      244.37      149.12     42.20 o
   2 -10  13     2607.46     2832.62    153.75 o
   3 -10  13      718.92      777.30     83.81 o
   4 -10  13      854.21     1025.48     94.25 o
   5 -10  13       24.12       -8.45     32.76 o
   6 -10  13      204.25      120.91     45.76 o
   7 -10  13        0.53       52.85     37.44 o
   8 -10  13       61.59       89.06     44.83 o
   9 -10  13      218.56      238.84     62.91 o
  -4  -9  13        0.23      -25.55     20.96 o
  -3  -9  13     2194.69     2330.36    112.30 o
  -2  -9  13      303.03      272.70     46.56 o
  -1  -9  13      603.79      652.45     62.95 o
   0  -9  13      436.66      410.13     46.22 o
   1  -9  13       98.94      179.40     48.92 o
   2  -9  13      193.44      129.40     44.71 o
   3  -9  13     1116.59     1001.48     89.69 o
   4  -9  13     1559.58     1534.86    143.31 o
   5  -9  13      434.33      372.63     61.24 o
   6  -9  13      668.61      752.32     83.87 o
   7  -9  13      330.89      364.97     78.21 o
   8  -9  13     1251.39     1486.45    171.89 o
   9  -9  13      242.35      234.11     59.70 o
  -5  -8  13        0.26       -8.07     22.61 o
  -4  -8  13     2435.08     2295.26     90.06 o
  -3  -8  13       98.68       98.58     32.02 o
  -2  -8  13     2049.18     1932.27     96.05 o
  -1  -8  13        3.33        4.98     22.39 o
   0  -8  13      715.16      748.07     56.46 o
   1  -8  13      373.69      315.97     47.07 o
   2  -8  13       47.91       -3.58     24.51 o
   3  -8  13      616.97      642.86     72.34 o
   4  -8  13     3488.79     3312.46    154.48 o
   5  -8  13     2049.33     2194.42    173.94 o
   6  -8  13     1440.40     1428.78    130.13 o
   7  -8  13      889.97      938.52     94.19 o
   8  -8  13      235.99      291.89     64.04 o
   9  -8  13     1116.03     1041.87    103.95 o
  -6  -7  13      169.05      172.85     30.88 o
  -5  -7  13      567.56      636.06     47.12 o
  -4  -7  13       65.17       76.36     23.35 o
  -3  -7  13      464.23      550.87     49.06 o
  -2  -7  13      282.21      249.06     35.90 o
  -1  -7  13     1349.70     1260.05     60.61 o
   0  -7  13      119.75       79.15     27.45 o
   1  -7  13     1793.33     1891.93    193.59 o
   2  -7  13        2.92      -27.99     21.29 o
   3  -7  13      889.86      882.49     68.63 o
   4  -7  13      623.63      563.85     68.76 o
   5  -7  13     1595.97     1627.90    108.30 o
   6  -7  13      319.50      400.01    109.61 o
   7  -7  13      283.62      316.32     60.75 o
   8  -7  13      734.64      860.12    100.04 o
   9  -7  13        6.19      -41.33     29.21 o
  -7  -6  13     1015.45     1044.37     53.46 o
  -6  -6  13        7.53      -11.58     15.94 o
  -5  -6  13     1081.80      970.63     51.96 o
  -4  -6  13      503.57      528.46     41.13 o
  -3  -6  13      700.95      663.18     79.21 o
  -2  -6  13     1942.51     1716.78     66.67 o
  -1  -6  13      142.28       99.71     26.89 o
   0  -6  13      245.38      332.75     39.37 o
   1  -6  13      357.06      354.04     39.95 o
   2  -6  13     1236.65     1127.30     72.91 o
   3  -6  13     1284.06     1178.70    165.77 o
   4  -6  13     1427.00     1380.85     97.85 o
   5  -6  13      429.98      539.35     89.53 o
   6  -6  13      733.60      607.62     73.03 o
   7  -6  13       10.89        0.26     28.75 o
   8  -6  13      260.53      305.06     69.15 o
   9  -6  13      134.49      156.74     50.47 o
  -8  -5  13      117.92      112.99     23.29 o
  -7  -5  13       55.59       83.79     31.81 o
  -6  -5  13      275.24      266.82     34.71 o
  -5  -5  13        1.18        0.87     16.01 o
  -4  -5  13     4673.49     4479.32    128.48 o
  -3  -5  13      572.95      552.35     39.39 o
  -2  -5  13     3426.69     3381.35     92.81 o
  -1  -5  13     1004.54     1002.64     56.37 o
   0  -5  13      184.75      233.07     33.80 o
   1  -5  13     1435.17     1402.36     68.55 o
   2  -5  13      446.81      388.50     42.20 o
   3  -5  13        6.19       24.05     25.95 o
   4  -5  13       15.75        6.98     26.29 o
   5  -5  13       66.06       67.41     34.36 o
   6  -5  13      809.23      708.30     78.22 o
   7  -5  13       67.82       20.49     69.41 o
   8  -5  13     1739.91     2089.73    333.78 o
   9  -5  13      470.76      399.90     80.91 o
  -8  -4  13      417.44      429.74     59.35 o
  -7  -4  13     2605.57     2554.61     77.43 o
  -6  -4  13     1117.22     1162.65     51.70 o
  -5  -4  13     2149.72     2170.83     68.87 o
  -4  -4  13      267.81      270.57     28.61 o
  -3  -4  13     2500.67     2574.21     75.75 o
  -2  -4  13        0.45       -1.66     18.01 o
  -1  -4  13      693.29      726.77     48.49 o
   0  -4  13      173.60      159.77     28.86 o
   1  -4  13      849.52      784.22     54.86 o
   2  -4  13      324.39      311.45     38.02 o
   3  -4  13     2332.29     2241.56    100.20 o
   4  -4  13      330.40      435.64     52.53 o
   5  -4  13     1759.28     1912.52    115.28 o
   6  -4  13       75.35       61.11     73.72 o
   7  -4  13      780.51      862.29    213.81 o
   8  -4  13      427.13      465.01     71.51 o
   9  -4  13      662.44      802.90    124.21 o
  -9  -3  13      602.87      623.25     52.87 o
  -8  -3  13      934.19      884.28     49.73 o
  -7  -3  13     2259.29     2186.69     67.63 o
  -6  -3  13      634.43      651.08     38.58 o
  -5  -3  13        0.37        9.97     14.59 o
  -4  -3  13     1663.38     1569.44     51.41 o
  -3  -3  13     1059.85     1075.30     52.63 o
  -2  -3  13     3152.46     3188.04     95.18 o
  -1  -3  13       74.55       44.10     20.77 o
   0  -3  13     3090.36     3120.08     97.84 o
   1  -3  13        1.93      -16.42     18.27 o
   2  -3  13     1088.19     1182.48     70.61 o
   3  -3  13        0.54       46.62     26.40 o
   4  -3  13     1395.77     1253.31    105.17 o
   5  -3  13      601.00      492.29     65.89 o
   6  -3  13      726.91      749.75     80.89 o
   7  -3  13      567.80      656.20     79.72 o
   8  -3  13      228.12      217.78     54.39 o
  -9  -2  13      150.64      137.77     24.45 o
  -8  -2  13      321.46      316.00     31.25 o
  -7  -2  13      854.46      784.83     39.06 o
  -6  -2  13        2.45      -12.34     13.01 o
  -5  -2  13     1117.99     1057.25     40.74 o
  -4  -2  13      417.74      372.33     29.58 o
  -3  -2  13     2301.59     2229.34     73.63 o
  -2  -2  13        0.12       17.87     17.68 o
  -1  -2  13     2455.03     2377.99     80.33 o
   0  -2  13        5.35       17.86     19.08 o
   1  -2  13     5214.24     5265.30    139.73 o
   2  -2  13      342.85      340.52     39.18 o
   3  -2  13      370.25      364.13     46.58 o
   4  -2  13        1.53      -16.84     22.76 o
   5  -2  13      581.25      664.01     75.02 o
   6  -2  13      561.46      562.54     71.00 o
   7  -2  13      610.84      607.62     78.65 o
   8  -2  13     1108.16     1082.27    165.94 o
 -10  -1  13      329.37      334.11     27.50 o
  -9  -1  13       23.70       41.63     17.34 o
  -8  -1  13      517.63      515.58     44.83 o
  -7  -1  13      191.99      170.00     21.41 o
  -6  -1  13      276.42      266.38     22.35 o
  -5  -1  13      564.76      562.17     32.78 o
  -4  -1  13      413.16      454.53     30.74 o
  -3  -1  13       28.25        7.10     17.28 o
  -2  -1  13     2400.01     2467.26     79.51 o
  -1  -1  13      145.89      129.51     25.00 o
   0  -1  13     4343.45     4537.41    123.36 o
   1  -1  13        0.38       16.05     24.47 o
   2  -1  13      563.82      660.12     50.94 o
   3  -1  13      788.18      826.92     64.93 o
   4  -1  13      569.43      666.13     71.25 o
   5  -1  13      352.39      339.61     89.34 o
   6  -1  13       17.80        6.22     27.99 o
   7  -1  13      743.06      864.12    141.55 o
 -10   0  13      505.09      520.58     41.59 o
  -9   0  13      871.75      890.49     40.21 o
  -8   0  13      750.56      763.47     36.66 o
  -7   0  13      702.96      755.47     41.56 o
  -6   0  13      198.73      211.99     36.84 o
  -5   0  13     2635.01     2672.38     68.88 o
  -4   0  13        1.11        4.30     13.91 o
  -3   0  13     1364.38     1409.98     51.25 o
  -2   0  13      102.98       83.38     22.77 o
  -1   0  13      478.07      425.92     37.59 o
   0   0  13       40.52        1.50     18.83 o
   1   0  13      366.81      411.81     46.64 o
   2   0  13        5.12       -0.29     19.32 o
   3   0  13     1635.64     1412.89     94.69 o
   4   0  13      695.76      759.83     78.06 o
   5   0  13     1844.25     1661.63    111.02 o
   6   0  13      156.40      104.50     42.47 o
   7   0  13      886.87     1033.54     98.52 o
 -10   1  13      507.88      507.23     35.15 o
  -9   1  13      198.06      179.31     23.81 o
  -8   1  13      459.16      479.52     27.05 o
  -7   1  13      569.00      557.69     26.86 o
  -6   1  13      561.92      595.28     29.27 o
  -5   1  13      146.08      197.92     20.97 o
  -4   1  13     1303.81     1346.20     47.85 o
  -3   1  13     1280.81     1309.44     49.30 o
  -2   1  13      264.78      299.04     28.40 o
  -1   1  13      384.02      440.74     38.09 o
   0   1  13      119.60      164.25     44.48 o
   1   1  13      567.98      656.80     55.51 o
   2   1  13     1876.15     1738.84    101.62 o
   3   1  13       99.39      177.55     59.91 o
   4   1  13     1438.59     1353.75     99.49 o
   5   1  13      191.94       80.23     49.14 o
   6   1  13      247.83      255.10    129.87 o
 -11   2  13      859.75      905.75    111.36 o
 -10   2  13      376.33      371.54     28.37 o
  -9   2  13      464.73      499.98     42.49 o
  -8   2  13     1556.78     1538.23     74.92 o
  -7   2  13     1098.04     1067.66     35.69 o
  -6   2  13     1344.06     1424.53     43.43 o
  -5   2  13      354.28      365.97     25.15 o
  -4   2  13      394.89      369.43     27.64 o
  -3   2  13      911.15      955.14     54.77 o
  -2   2  13     1139.58     1145.84     57.54 o
  -1   2  13      550.92      584.56     43.09 o
   0   2  13     1703.97     1646.24     78.70 o
   1   2  13      423.09      445.25     48.40 o
   2   2  13     1049.31     1094.88     84.91 o
   3   2  13       79.07       72.86     44.80 o
   4   2  13       79.52       41.43     34.19 o
   5   2  13      265.44      276.95     53.90 o
 -11   3  13      265.12      221.04     69.15 o
 -10   3  13      962.17      855.82    116.47 o
  -9   3  13      367.26      434.99     86.97 o
  -8   3  13      173.75      166.46     29.03 o
  -7   3  13     1302.55     1302.40     41.22 o
  -6   3  13     1580.03     1591.74     59.76 o
  -5   3  13      753.87      802.41     45.60 o
  -4   3  13      622.92      680.58     61.41 o
  -3   3  13     1446.47     1448.55     58.19 o
  -2   3  13     1831.21     1844.80     83.94 o
  -1   3  13     1219.47     1270.88     59.78 o
   0   3  13      226.01      252.69     33.45 o
   1   3  13     1867.67     2002.69     92.26 o
   2   3  13        7.51       15.44     27.35 o
   3   3  13     1419.65     1468.57    161.20 o
   4   3  13      273.99      232.67     51.86 o
   5   3  13      156.85      123.05     56.12 o
 -11   4  13     1106.22     1107.24    101.44 o
 -10   4  13        7.15        3.07     39.58 o
  -9   4  13      339.92      236.15     69.01 o
  -8   4  13       67.94      107.94     30.23 o
  -7   4  13        1.08       22.88     14.26 o
  -6   4  13     3262.78     3205.40     86.52 o
  -5   4  13      358.38      373.18     29.18 o
  -4   4  13     4405.35     4382.54    116.24 o
  -3   4  13     4645.28     4793.87    121.02 o
  -2   4  13     1041.94      927.53     50.53 o
  -1   4  13      373.69      378.14     37.57 o
   0   4  13      194.45      239.05     32.64 o
   1   4  13        4.90      -16.95     19.05 o
   2   4  13     1065.72      988.06     67.76 o
   3   4  13      479.72      510.95     53.81 o
   4   4  13     1859.22     2103.52    130.70 o
 -10   5  13      700.05      640.04    108.07 o
  -9   5  13      355.84      345.40     81.42 o
  -8   5  13      854.01      867.22     48.64 o
  -7   5  13      119.95      137.59     21.35 o
  -6   5  13      117.60      118.89     19.30 o
  -5   5  13      587.85      604.46     36.21 o
  -4   5  13      160.27      157.92     24.63 o
  -3   5  13      495.09      461.25     48.07 o
  -2   5  13      103.44      116.46     24.70 o
  -1   5  13      891.35      896.57     76.23 o
   0   5  13        4.95        5.98     21.35 o
   1   5  13     1918.49     1969.60     89.42 o
   2   5  13        0.12       14.61     24.70 o
 -10   6  13      784.22      945.35    127.06 o
  -9   6  13       88.26       34.76     38.34 o
  -8   6  13       17.91        8.28     14.06 o
  -7   6  13        1.95       -5.52     12.40 o
  -6   6  13       21.40       14.45     14.58 o
  -5   6  13      164.80       87.54     21.57 o
  -4   6  13     1233.05     1264.13     56.48 o
  -3   6  13       36.80       39.71     19.03 o
  -2   6  13     1759.23     1875.39     73.19 o
  -1   6  13      240.83      238.01     33.48 o
   0   6  13      214.17      228.13     37.54 o
   1   6  13      565.38      506.37    118.08 o
  -9   7  13      986.13     1095.72    141.08 o
  -8   7  13       10.19        0.26     12.95 o
  -7   7  13       50.69       76.11     19.27 o
  -6   7  13       26.23       11.39     16.43 o
  -5   7  13      221.15      181.41     43.77 o
  -4   7  13      177.62      148.40     57.23 o
  -3   7  13      878.26      862.23     51.91 o
  -2   7  13       64.87      110.27     37.18 o
  -1   7  13      681.53      705.07     64.93 o
   0   7  13        9.86       -6.69     31.06 o
  -8   8  13      737.26      741.60     38.50 o
  -7   8  13      495.23      479.25     36.50 o
  -6   8  13     1015.48      979.68     45.94 o
  -5   8  13        4.72       48.16     20.58 o
  -4   8  13      248.98      257.84     36.44 o
  -3   8  13      326.34      388.13     40.35 o
  -2   8  13      463.91      479.15     49.53 o
   2 -12  14       90.19       83.49     44.35 o
   3 -12  14      729.69      728.84    149.22 o
   4 -12  14      180.04      276.89     61.39 o
   5 -12  14      421.18      351.10     70.62 o
  -1 -11  14       10.74        8.85     34.65 o
   0 -11  14      174.58      168.27     43.47 o
   1 -11  14       84.23       92.76     42.96 o
   2 -11  14     1373.82     1393.11    199.39 o
   3 -11  14      376.49      486.80     73.24 o
   4 -11  14       16.76        0.04     35.80 o
   5 -11  14       45.04       46.12     38.23 o
   6 -11  14      364.14      355.44    185.11 o
   7 -11  14       56.68       53.26     48.92 o
  -2 -10  14       23.46       42.97     39.42 o
  -1 -10  14      505.93      578.23     74.26 o
   0 -10  14      133.60      104.72     36.54 o
   1 -10  14      302.37      444.97    115.74 o
   2 -10  14      495.34      530.21     96.13 o
   3 -10  14      480.08      497.54     72.28 o
   4 -10  14      999.43      893.98     91.79 o
   5 -10  14       34.37       62.99     41.22 o
   6 -10  14        7.99       36.97     37.90 o
   7 -10  14       12.00      -15.89     39.83 o
  -4  -9  14     1689.27     1627.58     83.16 o
  -3  -9  14        0.07        0.93     29.55 o
  -2  -9  14     1053.63     1123.59    159.79 o
  -1  -9  14      135.32      147.74     36.02 o
   0  -9  14       38.94       63.20     36.26 o
   1  -9  14      601.50      569.92     72.92 o
   2  -9  14      875.74      976.62    179.60 o
   3  -9  14      633.36      720.44     80.73 o
   4  -9  14     1267.29     1416.44    108.45 o
   5  -9  14     1323.04     1514.81    113.92 o
   6  -9  14     1160.68     1133.77    103.51 o
   7  -9  14      178.39      151.49     60.72 o
   8  -9  14      129.45      176.34     52.31 o
  -5  -8  14      269.41      246.37     39.83 o
  -4  -8  14      276.65      265.50     38.08 o
  -3  -8  14      448.64      463.21     56.43 o
  -2  -8  14      379.51      357.12     44.29 o
  -1  -8  14     1124.04     1216.28     96.87 o
   0  -8  14      602.05      574.93     60.34 o
   1  -8  14     1877.92     1881.90    151.01 o
   2  -8  14      496.23      407.15     61.37 o
   3  -8  14     1913.89     2070.33    123.00 o
   4  -8  14      477.93      582.84    120.38 o
   5  -8  14     1477.12     1798.14    119.62 o
   6  -8  14      429.10      434.49     69.16 o
   7  -8  14       21.83       58.93     89.89 o
   8  -8  14      919.11      975.56     99.73 o
  -6  -7  14      405.86      397.28     58.48 o
  -5  -7  14      213.33      172.42     31.79 o
  -4  -7  14      553.26      603.13     46.44 o
  -3  -7  14       82.79      129.25     31.32 o
  -2  -7  14     2260.98     2353.15    103.58 o
  -1  -7  14      115.97      133.95     35.73 o
   0  -7  14     2215.85     2106.02     99.60 o
   1  -7  14      487.11      457.47     53.64 o
   2  -7  14      623.59      651.90     62.64 o
   3  -7  14      941.01      931.45     86.09 o
   4  -7  14      414.47      437.65     64.95 o
   5  -7  14     1283.08     1385.19    157.66 o
   6  -7  14      716.01      857.73     96.86 o
   7  -7  14      877.32     1011.82     97.90 o
   8  -7  14      322.93      333.60     67.31 o
  -6  -6  14      454.22      500.76     41.98 o
  -5  -6  14      257.96      224.34     31.38 o
  -4  -6  14      334.49      341.36     34.41 o
  -3  -6  14      776.89      818.41     50.13 o
  -2  -6  14        1.79       32.18     21.76 o
  -1  -6  14      907.78      924.45     58.58 o
   0  -6  14      126.43      152.74     32.61 o
   1  -6  14       97.33       96.14     32.36 o
   2  -6  14        1.54       28.73     26.91 o
   3  -6  14       10.67      -14.19     22.06 o
   4  -6  14      631.49      677.22     86.20 o
   5  -6  14      268.27      351.52     59.91 o
   6  -6  14     2006.73     2271.48    132.61 o
   7  -6  14      684.86      769.50     88.42 o
   8  -6  14      914.67      932.47    103.76 o
  -7  -5  14      175.52      137.14     26.66 o
  -6  -5  14       49.60       19.78     19.72 o
  -5  -5  14      604.62      672.07     44.37 o
  -4  -5  14      532.60      492.39     37.46 o
  -3  -5  14     1652.07     1688.59     65.25 o
  -2  -5  14      138.14      144.88     28.92 o
  -1  -5  14        1.74      -13.24     19.45 o
   0  -5  14       81.56       89.57     28.25 o
   1  -5  14        2.31      -23.71     18.58 o
   2  -5  14       46.29       25.05     27.47 o
   3  -5  14      544.05      526.21     56.71 o
   4  -5  14       63.37       89.60    105.88 o
   5  -5  14      750.17      790.76    193.66 o
   6  -5  14      271.34      221.64     51.44 o
   7  -5  14     1798.67     1860.43    125.99 o
   8  -5  14      291.19      261.83     72.51 o
  -8  -4  14      678.18      582.27     45.40 o
  -7  -4  14     1432.47     1449.27     59.89 o
  -6  -4  14      795.43      739.79     49.40 o
  -5  -4  14      170.96      187.12     27.75 o
  -4  -4  14      523.31      622.89     37.25 o
  -3  -4  14      524.56      458.61     41.43 o
  -2  -4  14     2015.14     2017.69     77.09 o
  -1  -4  14       18.06       -3.35     20.09 o
   0  -4  14     1305.85     1279.33     65.28 o
   1  -4  14     1210.27     1115.37     68.75 o
   2  -4  14     2345.05     2349.38    102.20 o
   3  -4  14        4.16      -12.80     23.82 o
   4  -4  14      263.94      288.98     69.23 o
   5  -4  14       84.48       20.06     61.81 o
   6  -4  14      239.08      138.76     44.07 o
   7  -4  14        0.50      -23.83     30.47 o
   8  -4  14      401.42      479.08     76.63 o
  -8  -3  14      511.05      499.26     51.36 o
  -7  -3  14     1817.24     1862.92     69.24 o
  -6  -3  14      338.87      328.20     30.84 o
  -5  -3  14     2728.73     2749.97     72.00 o
  -4  -3  14      652.17      686.65     41.18 o
  -3  -3  14     2709.00     2655.14     86.20 o
  -2  -3  14      195.65      232.73     31.74 o
  -1  -3  14     5246.77     5016.56    134.29 o
   0  -3  14      574.37      572.76     46.61 o
   1  -3  14     1258.10     1189.58     64.54 o
   2  -3  14       17.80       18.62     46.73 o
   3  -3  14      280.11      209.75     47.84 o
   4  -3  14      693.70      707.63     77.26 o
   5  -3  14      189.91      123.68     41.72 o
   6  -3  14      176.09      118.72    107.16 o
   7  -3  14      604.49      782.82     88.77 o
  -9  -2  14       46.42       35.64     19.33 o
  -8  -2  14     1116.89     1151.26     73.07 o
  -7  -2  14      691.31      657.64     37.72 o
  -6  -2  14     3601.48     3523.29     80.63 o
  -5  -2  14       12.81       32.21     16.16 o
  -4  -2  14      511.02      450.06     33.51 o
  -3  -2  14       34.72       16.80     18.85 o
  -2  -2  14     3035.25     2999.88    101.91 o
  -1  -2  14      853.31      864.24     51.97 o
   0  -2  14     2403.60     2575.81     90.22 o
   1  -2  14      236.55      268.60     36.04 o
   2  -2  14     2562.85     2667.84    115.38 o
   3  -2  14        4.90      -20.84     22.00 o
   4  -2  14      249.97      345.38     58.43 o
   5  -2  14      152.36       96.97     40.03 o
   6  -2  14      184.73      314.27     71.89 o
   7  -2  14      928.02     1068.36    125.38 o
  -9  -1  14      351.44      367.59     31.14 o
  -8  -1  14       79.32       96.94     18.43 o
  -7  -1  14     1356.94     1278.59     43.06 o
  -6  -1  14       60.98       56.11     17.11 o
  -5  -1  14     2167.71     2259.92     66.22 o
  -4  -1  14       46.04       24.69     15.93 o
  -3  -1  14      219.03      256.58     38.87 o
  -2  -1  14      156.68      145.83     26.62 o
  -1  -1  14     1140.60     1124.88     58.29 o
   0  -1  14      152.10      127.15     28.76 o
   1  -1  14     1940.03     1985.25     81.34 o
   2  -1  14        0.83      -19.15     21.76 o
   3  -1  14     1066.79      994.77     72.51 o
   4  -1  14      121.20       93.09     38.68 o
   5  -1  14     1162.62     1186.88     99.30 o
   6  -1  14      716.42      831.47     88.57 o
  -9   0  14      285.85      265.57     32.80 o
  -8   0  14      737.44      716.44     40.48 o
  -7   0  14        0.44        0.08     13.51 o
  -6   0  14     1192.94     1286.18     45.94 o
  -5   0  14       52.67       36.57     16.78 o
  -4   0  14      382.30      388.18     32.60 o
  -3   0  14       27.76       24.43     25.90 o
  -2   0  14        4.98        3.81     17.34 o
  -1   0  14       19.12      -12.17     21.28 o
   0   0  14        1.77        1.05     19.78 o
   1   0  14      906.07      929.91     59.00 o
   2   0  14     1956.03     2104.47    122.09 o
   3   0  14      454.88      484.50     64.80 o
   4   0  14     2784.71     3206.29    154.11 o
   5   0  14        0.53        5.13     30.23 o
   6   0  14      427.69      521.23     73.87 o
 -10   1  14      185.00      167.36     26.41 o
  -9   1  14      260.47      195.72     30.76 o
  -8   1  14       31.22       37.94     15.68 o
  -7   1  14        1.98        8.12     12.45 o
  -6   1  14      303.67      309.61     24.71 o
  -5   1  14     1613.73     1605.82     52.55 o
  -4   1  14      713.66      691.29     37.48 o
  -3   1  14     1128.93     1066.22     52.62 o
  -2   1  14      476.67      435.98     50.55 o
  -1   1  14       71.93       66.21     23.02 o
   0   1  14      324.63      308.81     37.55 o
   1   1  14      941.49      839.84     63.97 o
   2   1  14       50.94       64.22     34.39 o
   3   1  14      831.26      871.32     82.39 o
   4   1  14      118.91       63.13     37.20 o
   5   1  14      281.36      327.57     59.95 o
 -10   2  14      204.34      239.87     31.00 o
  -9   2  14      320.30      287.32     35.27 o
  -8   2  14       62.47       64.68     23.01 o
  -7   2  14     2245.29     2290.27     84.18 o
  -6   2  14      611.30      581.48     30.97 o
  -5   2  14      741.39      834.33     37.94 o
  -4   2  14     2032.51     2145.35     63.58 o
  -3   2  14      638.56      626.15     41.93 o
  -2   2  14       59.09       15.11     17.85 o
  -1   2  14       24.58       27.41     18.65 o
   0   2  14        5.62       10.86     22.73 o
   1   2  14      721.41      625.06     67.77 o
   2   2  14        5.71       10.43     29.90 o
   3   2  14      192.31      191.54     46.09 o
   4   2  14      272.19      143.32     56.23 o
 -10   3  14      157.64      219.43     69.01 o
  -9   3  14      785.96      789.30    114.57 o
  -8   3  14      747.81      749.04     50.11 o
  -7   3  14      575.14      615.69     38.83 o
  -6   3  14     1674.81     1750.98     65.25 o
  -5   3  14      925.32      924.65     60.90 o
  -4   3  14     2000.83     2032.69     69.06 o
  -3   3  14      759.24      767.67     46.20 o
  -2   3  14      395.57      359.39     35.71 o
  -1   3  14      837.16      875.71     53.33 o
   0   3  14      275.43      258.20     34.52 o
   1   3  14        3.23      -12.92     21.79 o
   2   3  14      373.39      327.72     55.83 o
   3   3  14      122.22      142.64     44.31 o
  -9   4  14       74.66       -6.21     40.89 o
  -8   4  14      683.12      657.40     45.33 o
  -7   4  14      654.96      676.89     39.63 o
  -6   4  14      624.82      619.21     34.68 o
  -5   4  14     1108.60     1175.92     52.63 o
  -4   4  14      672.85      729.73     43.47 o
  -3   4  14      923.41     1055.05     53.68 o
  -2   4  14      965.03      994.69     54.56 o
  -1   4  14     1609.63     1472.10     68.05 o
   0   4  14       87.14      120.64     31.31 o
   1   4  14      739.71      654.70     58.43 o
   2   4  14       23.12       50.94     29.60 o
  -9   5  14     1127.97     1036.62    131.07 o
  -8   5  14        1.38       -6.31     14.69 o
  -7   5  14      460.60      512.48     36.86 o
  -6   5  14      546.76      522.10     38.67 o
  -5   5  14       15.07       25.62     17.07 o
  -4   5  14     1415.38     1360.47     86.81 o
  -3   5  14       69.95       50.71     20.49 o
  -2   5  14     2848.46     2888.79     94.77 o
  -1   5  14      638.27      714.37     62.09 o
   0   5  14     2379.11     2464.83    175.72 o
   1   5  14      213.00      180.91     37.44 o
  -8   6  14       36.28       43.75     18.77 o
  -7   6  14      457.50      428.41     31.84 o
  -6   6  14      385.69      375.46     31.04 o
  -5   6  14      756.06      755.75     44.09 o
  -4   6  14       91.98       73.24     24.77 o
  -3   6  14     1164.83     1177.23     59.66 o
  -2   6  14       13.96       42.66     22.63 o
  -1   6  14      955.69     1026.69     67.12 o
  -7   7  14       50.91       44.98     24.93 o
  -6   7  14        7.12       -3.77     16.05 o
  -5   7  14       19.80        3.01     18.84 o
  -4   7  14      342.65      322.70     40.42 o
  -3   7  14      736.27      720.94     50.57 o
   2 -11  15      643.07      610.00     82.41 o
   3 -11  15      282.89      321.31     65.28 o
   4 -11  15      101.54       62.42     40.94 o
  -1 -10  15        4.83       24.08     31.33 o
   0 -10  15       93.42      195.46     54.94 o
   1 -10  15      627.15      748.03     88.46 o
   2 -10  15      323.94      311.52     59.67 o
   3 -10  15      828.88      828.65     94.97 o
   4 -10  15     1093.36     1192.03    107.30 o
   5 -10  15      435.61      426.33     71.25 o
   6 -10  15      414.78      330.85    100.41 o
  -2  -9  15      637.33      600.52     64.04 o
  -1  -9  15      429.66      392.89     62.09 o
   0  -9  15      510.58      557.06    166.05 o
   1  -9  15      923.26      756.60    119.61 o
   2  -9  15     1527.72     1754.78    120.00 o
   3  -9  15     1152.65     1181.40    102.30 o
   4  -9  15      935.10      967.80     96.49 o
   5  -9  15      366.85      376.54     70.27 o
   6  -9  15      187.52      138.61     49.78 o
  -4  -8  15      803.93      889.52     86.79 o
  -3  -8  15      296.38      361.39     45.93 o
  -2  -8  15     3912.27     3920.47    128.47 o
  -1  -8  15       25.65       20.55     30.59 o
   0  -8  15     1114.48     1218.40     83.67 o
   1  -8  15      391.15      366.54     68.20 o
   2  -8  15      258.75      336.09     61.63 o
   3  -8  15      145.77      136.70     50.06 o
   4  -8  15      243.14      147.10    182.99 o
   5  -8  15      864.05      842.87     91.65 o
   6  -8  15      160.57      155.89     61.23 o
   7  -8  15      820.90      864.87    114.79 o
  -5  -7  15      790.49      887.19     67.43 o
  -4  -7  15        6.32       -0.97     20.95 o
  -3  -7  15      717.74      891.06     61.50 o
  -2  -7  15       95.23       34.57     33.35 o
  -1  -7  15     1744.43     1794.09     94.64 o
   0  -7  15      143.35      128.03     43.30 o
   1  -7  15        7.78       38.94     30.97 o
   2  -7  15      293.71      337.30     58.73 o
   3  -7  15       87.79       44.84     63.16 o
   4  -7  15     2279.36     2378.02    134.69 o
   5  -7  15     1130.26     1214.95    103.58 o
   6  -7  15     1949.05     1960.59    140.24 o
   7  -7  15      524.93      542.13     79.74 o
  -5  -6  15      136.12      103.12     25.69 o
  -4  -6  15      338.16      325.73     35.70 o
  -3  -6  15      522.19      569.50     45.19 o
  -2  -6  15      920.43      963.48     61.88 o
  -1  -6  15       45.75       81.16     28.63 o
   0  -6  15      654.96      671.55     62.38 o
   1  -6  15      382.58      387.51     54.38 o
   2  -6  15      197.33      186.41     40.74 o
   3  -6  15      235.28      203.16     49.02 o
   4  -6  15      104.81       87.79     40.92 o
   5  -6  15     2641.48     2598.13    179.20 o
   6  -6  15      253.27      344.36     80.25 o
   7  -6  15     1447.19     1405.26    149.18 o
  -6  -5  15        8.49       40.68     27.03 o
  -5  -5  15        2.26       -1.24     16.23 o
  -4  -5  15       54.63       44.07     26.08 o
  -3  -5  15       15.65        5.74     22.60 o
  -2  -5  15      612.28      541.36     47.74 o
  -1  -5  15       19.72        5.25     23.65 o
   0  -5  15     1096.32     1138.84     66.62 o
   1  -5  15      261.98      239.47     42.01 o
   2  -5  15      398.33      454.12     54.85 o
   3  -5  15       30.30      -11.22     29.34 o
   4  -5  15      203.96      229.50     52.97 o
   5  -5  15       84.18       90.47     40.56 o
   6  -5  15      842.64      952.19     95.77 o
   7  -5  15      161.75      131.80     49.90 o
  -7  -4  15      987.94     1021.58     51.92 o
  -6  -4  15        2.90        9.81     16.27 o
  -5  -4  15        6.83       18.79     15.27 o
  -4  -4  15        0.16      -11.13     15.99 o
  -3  -4  15     1595.76     1657.31     72.56 o
  -2  -4  15      195.94      185.29     31.92 o
  -1  -4  15     1497.22     1575.69     74.10 o
   0  -4  15      257.45      256.27     37.31 o
   1  -4  15      761.35      776.42     84.81 o
   2  -4  15      253.00      249.62     43.34 o
   3  -4  15       31.09       89.14     39.50 o
   4  -4  15        1.59       -9.26     31.03 o
   5  -4  15       31.13       -5.96     29.53 o
   6  -4  15      322.16      397.25     68.61 o
  -7  -3  15      298.10      306.14     37.58 o
  -6  -3  15     2381.91     2402.92     68.07 o
  -5  -3  15      298.35      276.15     30.34 o
  -4  -3  15     1396.53     1385.67     57.85 o
  -3  -3  15       94.69      104.82     26.33 o
  -2  -3  15      930.85      880.79     54.21 o
  -1  -3  15      156.46      113.39     28.62 o
   0  -3  15     1346.12     1342.73     69.06 o
   1  -3  15       81.44       60.02     27.67 o
   2  -3  15      698.28      681.41     62.56 o
   3  -3  15        7.01        1.51     25.52 o
   4  -3  15      363.37      369.51     61.29 o
   5  -3  15      600.29      769.88    183.61 o
   6  -3  15      293.21      320.61     63.38 o
  -8  -2  15       87.29       40.32     18.55 o
  -7  -2  15     3562.22     3658.05     84.44 o
  -6  -2  15      407.70      456.24     33.90 o
  -5  -2  15     1612.46     1616.31     59.01 o
  -4  -2  15     1175.58     1109.62     51.01 o
  -3  -2  15      227.88      254.28     32.70 o
  -2  -2  15       16.38       -4.97     18.68 o
  -1  -2  15     2569.98     2727.30    102.63 o
   0  -2  15      348.39      377.91     42.29 o
   1  -2  15     2923.39     2896.20    102.75 o
   2  -2  15      180.70      224.08     41.81 o
   3  -2  15      715.49      815.86     81.89 o
   4  -2  15      104.57       49.19     56.59 o
   5  -2  15      471.69      352.49     62.40 o
   6  -2  15      139.67       75.14     73.79 o
  -8  -1  15     1056.93     1008.55     39.88 o
  -7  -1  15       78.82       51.34     19.07 o
  -6  -1  15     3268.36     3165.09     89.25 o
  -5  -1  15       54.50       24.78     22.73 o
  -4  -1  15      438.76      515.05     54.88 o
  -3  -1  15      549.68      564.74     39.03 o
  -2  -1  15     1005.35     1024.13     55.89 o
  -1  -1  15      206.73      168.30     30.41 o
   0  -1  15      523.12      470.82     45.26 o
   1  -1  15     2591.19     2544.92     95.33 o
   2  -1  15     3467.47     3314.19    192.25 o
   3  -1  15      725.09      538.17    110.01 o
   4  -1  15     1575.25     1628.26    112.88 o
   5  -1  15      110.48      129.28     43.10 o
  -8   0  15        0.77      -12.41     15.01 o
  -7   0  15      205.89      178.20     21.80 o
  -6   0  15      203.92      241.79     24.48 o
  -5   0  15      451.76      444.73     31.97 o
  -4   0  15      524.72      504.80     34.92 o
  -3   0  15      188.53      175.76     25.34 o
  -2   0  15       56.45       58.04     20.62 o
  -1   0  15     1267.13     1254.53     63.87 o
   0   0  15       46.06       64.03     25.98 o
   1   0  15     1507.81     1617.02     87.71 o
   2   0  15       24.83       38.53     32.13 o
   3   0  15     1069.92     1227.16    205.92 o
   4   0  15       98.73      135.51     84.63 o
  -8   1  15       18.91       -7.90     13.92 o
  -7   1  15      983.92     1039.99     46.99 o
  -6   1  15      218.66      207.13     22.85 o
  -5   1  15      451.99      441.94     36.25 o
  -4   1  15     1131.91     1110.74     50.73 o
  -3   1  15      116.59      104.85     23.83 o
  -2   1  15      705.86      613.39     41.97 o
  -1   1  15       78.47       42.19     24.18 o
   0   1  15      153.57      148.08     34.92 o
   1   1  15       38.82       93.63     36.56 o
   2   1  15       10.48      -12.76     26.97 o
   3   1  15      557.71      652.98     77.08 o
   4   1  15      383.62      321.15    115.92 o
  -8   2  15      123.34      118.44     21.32 o
  -7   2  15      486.39      509.44     63.42 o
  -6   2  15      458.32      469.42     44.65 o
  -5   2  15      444.36      442.50     41.90 o
  -4   2  15      125.03       70.52     41.98 o
  -3   2  15      684.44      784.48     48.46 o
  -2   2  15      207.37      188.63     29.97 o
  -1   2  15       49.67       42.81     22.28 o
   0   2  15        6.87        8.02     21.90 o
   1   2  15      145.84      120.64     40.57 o
   2   2  15     1068.05     1144.89    114.61 o
   3   2  15        1.62       17.64     51.74 o
  -8   3  15      723.56      744.46     67.00 o
  -7   3  15      933.64      884.61     74.81 o
  -6   3  15      505.54      473.08     34.35 o
  -5   3  15     1203.87     1302.69     54.33 o
  -4   3  15       42.64       77.44     31.33 o
  -3   3  15     1324.24     1378.73     62.70 o
  -2   3  15      452.51      397.13     41.12 o
  -1   3  15      152.58      180.66     31.02 o
   0   3  15       62.07       31.36     25.03 o
   1   3  15      110.31       63.48     28.28 o
   2   3  15      136.92      152.12     36.25 o
  -8   4  15       87.13       87.08     23.49 o
  -7   4  15      501.37      529.08     38.44 o
  -6   4  15      960.33      948.54     44.20 o
  -5   4  15       14.93      -15.80     15.19 o
  -4   4  15     1076.66     1097.15     80.78 o
  -3   4  15      309.95      253.27     32.04 o
  -2   4  15     2558.23     2764.01     93.36 o
  -1   4  15      368.23      317.80     37.18 o
   0   4  15      780.79      842.53     65.27 o
  -7   5  15      533.02      587.97     41.57 o
  -6   5  15       27.71       20.67     17.42 o
  -5   5  15      820.25      834.13     46.73 o
  -4   5  15      161.91      159.42     27.30 o
  -3   5  15      930.39      985.46     56.24 o
  -2   5  15      446.28      468.94     44.14 o
  -1   5  15     1669.40     1749.68     86.03 o
  -5   6  15      254.97      261.29     31.24 o
  -4   6  15      316.54      312.17     36.17 o
   0  -9  16      609.62      593.61    101.10 o
   1  -9  16      140.27      103.85     47.63 o
   2  -9  16      431.51      456.24     74.15 o
   3  -9  16      119.31      133.66     51.02 o
   4  -9  16       85.01       72.41     42.46 o
  -2  -8  16     1046.61     1040.77     95.97 o
  -1  -8  16     1488.12     1708.05     99.75 o
   0  -8  16      143.82      126.18     63.86 o
   1  -8  16      221.57      262.87     57.87 o
   2  -8  16      828.08      764.18     88.10 o
   3  -8  16        2.00        2.75     36.72 o
   4  -8  16     2058.34     2191.83    175.40 o
   5  -8  16      201.21       96.27     47.08 o
  -3  -7  16      220.91      250.77     47.20 o
  -2  -7  16     1043.83     1145.78     80.18 o
  -1  -7  16      486.57      529.32     60.22 o
   0  -7  16      429.23      471.54     63.88 o
   1  -7  16      322.43      355.97    116.84 o
   2  -7  16      265.55      207.65     52.10 o
   3  -7  16     1154.76     1195.08    101.14 o
   4  -7  16      357.67      389.00    105.85 o
   5  -7  16      912.32      841.37    231.23 o
  -4  -6  16      118.41      123.59     24.98 o
  -3  -6  16        3.47      -14.03     23.57 o
  -2  -6  16      773.80      722.68    104.13 o
  -1  -6  16      313.80      302.65     48.03 o
   0  -6  16      422.61      355.63     51.41 o
   1  -6  16      657.08      686.49     66.21 o
   2  -6  16      176.57      163.05     61.38 o
   3  -6  16      345.26      459.87    144.07 o
   4  -6  16      653.40      729.62     86.88 o
   5  -6  16       72.66       99.47     45.07 o
  -5  -5  16        7.97        4.96     18.22 o
  -4  -5  16        6.72       -2.07     18.66 o
  -3  -5  16      492.10      476.49     50.38 o
  -2  -5  16       22.63       35.39     31.82 o
  -1  -5  16     1759.60     1675.31     80.70 o
   0  -5  16      184.13      259.77     49.59 o
   1  -5  16      690.26      722.14     65.99 o
   2  -5  16     1694.22     1719.61     97.48 o
   3  -5  16      148.16      128.07     45.53 o
   4  -5  16      119.96      116.88     46.69 o
   5  -5  16       32.47       75.09     42.03 o
  -6  -4  16      639.24      672.57     41.94 o
  -5  -4  16      135.43       96.85     30.43 o
  -4  -4  16      963.20     1068.32     55.61 o
  -3  -4  16      237.80      216.42     35.33 o
  -2  -4  16      820.06      889.87     58.87 o
  -1  -4  16        2.38      -32.17     19.75 o
   0  -4  16      104.86       73.93     31.94 o
   1  -4  16       55.70       21.63     28.85 o
   2  -4  16      249.64      290.95     48.28 o
   3  -4  16       25.41       37.21     90.58 o
   4  -4  16      226.23      118.98     84.19 o
   5  -4  16      354.62      385.31    108.51 o
  -6  -3  16     1077.18     1206.51     55.30 o
  -5  -3  16      604.86      719.17     45.03 o
  -4  -3  16      156.58      185.04     28.23 o
  -3  -3  16      454.89      390.70     40.76 o
  -2  -3  16      711.89      659.28     51.13 o
  -1  -3  16      281.50      231.14     35.74 o
   0  -3  16      660.94      701.08     56.19 o
   1  -3  16     1429.79     1466.55     91.56 o
   2  -3  16      231.32      241.35     44.60 o
   3  -3  16      688.34      851.00    114.79 o
   4  -3  16        0.22      -18.67     32.29 o
  -6  -2  16     1038.39     1072.99     50.22 o
  -5  -2  16      163.88      119.04     23.86 o
  -4  -2  16     1249.24     1236.18     55.76 o
  -3  -2  16       49.31       45.98     22.64 o
  -2  -2  16      735.17      826.69     67.12 o
  -1  -2  16      228.29      310.31     39.16 o
   0  -2  16     1741.13     1564.13    102.46 o
   1  -2  16     1169.73     1234.82     80.31 o
   2  -2  16     1379.62     1414.75     88.24 o
   3  -2  16      370.45      383.20     65.26 o
   4  -2  16     1102.38     1067.24     97.16 o
  -7  -1  16      934.24      958.74     69.97 o
  -6  -1  16       94.22       58.57     25.44 o
  -5  -1  16     1099.72     1077.72     49.72 o
  -4  -1  16      239.96      199.72     28.61 o
  -3  -1  16      353.75      417.61     37.08 o
  -2  -1  16      171.91      183.85     32.58 o
  -1  -1  16     1826.52     1867.89     91.36 o
   0  -1  16      386.37      410.57     45.21 o
   1  -1  16      848.85      926.54     71.33 o
   2  -1  16      476.01      495.57     59.38 o
   3  -1  16     1420.43     1410.92    106.02 o
  -7   0  16      384.40      400.93     35.92 o
  -6   0  16      125.45      117.00     21.30 o
  -5   0  16       31.91       37.37     20.10 o
  -4   0  16     2842.74     2901.67     83.37 o
  -3   0  16      272.34      261.47     31.42 o
  -2   0  16      973.52      958.51     52.00 o
  -1   0  16      494.01      537.82     47.09 o
   0   0  16      730.07      830.10     59.81 o
   1   0  16      293.07      251.85     44.57 o
   2   0  16      305.49      382.63     74.34 o
   3   0  16      544.80      488.88     71.27 o
  -7   1  16      106.89      116.08     23.30 o
  -6   1  16      236.77      228.65     25.22 o
  -5   1  16      925.20      969.99     71.74 o
  -4   1  16       51.42        9.76     17.42 o
  -3   1  16      650.70      658.76     78.89 o
  -2   1  16       51.74       33.77     20.02 o
  -1   1  16      161.40      194.32     33.49 o
   0   1  16       10.69       26.08     31.73 o
   1   1  16       11.57      -15.37     27.68 o
   2   1  16      326.81      331.95     72.26 o
  -7   2  16      393.76      434.68     58.48 o
  -6   2  16      113.14      109.84     33.25 o
  -5   2  16      675.37      737.95     69.34 o
  -4   2  16       36.28       41.90     21.09 o
  -3   2  16      758.90      819.55     66.82 o
  -2   2  16      211.92      190.22     38.86 o
  -1   2  16      268.73      266.87     37.49 o
   0   2  16        1.68      -21.25     21.86 o
   1   2  16      282.24      284.41     45.43 o
  -6   3  16      368.34      353.56     39.59 o
  -5   3  16       66.50       74.00     27.85 o
  -4   3  16     1936.11     2005.69     75.39 o
  -3   3  16        0.74       30.11     21.13 o
  -2   3  16      785.25      816.24     57.46 o
  -1   3  16        5.51       19.65     32.36 o
  -5   4  16      632.00      702.06     44.58 o
  -4   4  16      158.11      165.99     29.10 o
  -3   4  16     1200.95     1199.20     73.10 o
   0  -7  17      574.05      709.89     97.74 o
   1  -7  17      859.42      901.66    138.52 o
   2  -7  17     1006.98      998.73    127.28 o
  -2  -6  17      107.23      114.26     38.09 o
  -1  -6  17      459.09      387.74     67.00 o
   0  -6  17     1150.28     1059.15     80.07 o
   1  -6  17      495.92      379.71     66.49 o
   2  -6  17     1112.04     1146.73    100.76 o
   3  -6  17       86.69       25.66     73.68 o
  -3  -5  17      123.41       82.38     29.73 o
  -2  -5  17      628.00      691.19     65.41 o
  -1  -5  17        2.31      -41.49     27.28 o
   0  -5  17      272.12      397.69     53.82 o
   1  -5  17      767.01      776.92     72.22 o
   2  -5  17      403.95      386.24     66.67 o
   3  -5  17      171.48      142.12     45.66 o
  -4  -4  17        0.51        2.26     18.57 o
  -3  -4  17      105.03      128.93     31.20 o
  -2  -4  17      185.08      154.48     33.96 o
  -1  -4  17      523.78      397.51     50.99 o
   0  -4  17      259.85      244.64     46.32 o
   1  -4  17      858.25      829.58     72.83 o
   2  -4  17        9.26      -23.87     32.99 o
   3  -4  17     1175.58     1179.45    229.22 o
  -4  -3  17      807.65      715.21     47.73 o
  -3  -3  17      335.02      351.30     37.52 o
  -2  -3  17     1018.63      977.01     62.25 o
[truncated: 1,425 more chars]
